# Supplementary material for: Malignant Transformed and Non-Transformed Oral Leukoplakias Are Metabolically Different
Source: Int J Mol Sci. 2025 Feb 20;26(5):1802. doi: 10.3390/ijms26051802 (PMC11898866; doi:10.3390/ijms26051802)
Supplement: Supplementary file 1 [file ijms-26-01802-s001.zip]

Archive with 6 entries (6 files):
- SupplementaryMaterial_S1.pdf
- SupplementaryMaterial_S2.xlsx
- SupplementaryMaterial_S3.pdf
- SupplementaryMaterial_S4.pdf
- SupplementaryMaterial_S5.xlsx
- SupplementaryMaterial_S6.pdf
