# Supplementary material for: Malignant Transformed and Non-Transformed Oral Leukoplakias Are Metabolically Different
Source: Int J Mol Sci. 2025 Feb 20;26(5):1802. doi: 10.3390/ijms26051802 (PMC11898866; doi:10.3390/ijms26051802)
Supplement: Supplementary file 1 [file ijms-26-01802-s001.zip › SupplementaryMaterial_S2.xlsx]

## Sheet: Positive_ionisation_mode
Label	MT	MT	MT	MT	MT	non-MT	non-MT	non-MT	non-MT	non-MT	non-MT	non-MT	non-MT	non-MT	non-MT	non-MT	non-MT	non-MT	non-MT	non-MT	QC	QC	QC	QC
	T1	T2	T3	T4	T5	C1	C10	C11	C12	C13	C14	C15	C2	C3	C4	C5	C6	C7	C8	C9	QC1	QC2	QC3	QC4
M99T715	64974.9	62762.4	60877.6	67713.7	69272.3	64213.2	66695.1	65230	71162.3	78018	75993.1	79308.2	73170.8	64218.3	71618.3	68551.8	85500.7	70872.8	71111.2	69621.4	68381.9	68890.6	62843.1	58678.2
M101T161	22582.1	8217.71	13180.3	12597	8363.09	9126.51	13751	15795.6	12336.9	14629.8	16143.1	26779.2	11097.6	8207.29	9531.19	8117.46	15769.9	8518.97	9537.81	15761.2	14786.2	14905.7	10096	13548.6
M105T198	24085.2	12911.6	31470	21836	26529.5	24724.5	36362.2	26502.6	65920.3	50964.8	73497.7	40250	12728.3	36643.5	20378.1	34377.1	19506.7	13382.9	12819.7	17430.1	23388.6	32729.1	29678.9	36672.3
M107T621	36719.3	29040.3	29069.1	26805.3	38271.1	40559.2	38929.7	44432.5	35698.4	46443.2	31152.1	33097.2	35192.8	23630.8	71747.5	51121.9	75164.3	25588.4	32880.2	35277.3	44488.3	47788.9	36013.5	31458.3
M119T278	41293.7	14488.7	21356.4	19334	26679.6	22438.9	25663.7	26134.4	24326.8	28062	31297	50598.8	23192.1	22289	17926.9	23041.4	23764.1	15272.6	26674.4	23577.5	20222	26358.1	27344.4	25189.6
M119T591	337284	323367	530430	450222	370829	587497	336610	398167	452250	659154	568694	487722	415976	543530	396301	291148	444217	356364	322827	300290	354880	413711	511795	473313
M120T642	23175.7	38230.9	39729.6	74820.7	32000.7	37321.1	46826	77892.5	32360.9	90709.3	31796.2	52681.2	39136.8	24127.1	65572.8	23255.2	72200	32850.7	36366.6	33979	40678.9	49359.2	40588	37662
M120T591	39401.4	29217.8	54139.4	40698.8	45569.2	48845.7	40930.3	40894.4	47069.3	63684.3	59358	44768.4	41941.7	51161.8	40449.3	26973.2	43314.6	38701.6	30892.1	33677.8	39122.5	33313.4	39462.5	43762
M129T161	37734.6	23194	29235.5	36552.4	21084.8	32280.3	38293.8	37590.2	32365.5	49668.4	40039.9	60214.2	35281.8	28651.3	36716.9	29543.9	28419.2	26255.9	24937.6	29215.4	29287.3	29310.7	37485.2	32322.5
M133T255	19136.3	12486.5	16948.8	13658.8	13733.5	5252.15	16915.9	13914.6	11590.3	16234.5	15078.3	23524.4	8753.18	12074.8	14498	10053.6	15747.7	12403.7	10996.5	18494.3	22252	15729	17038.7	14408.6
M135T591	89178.4	87250.8	146286	125178	96636.8	118433	96079.1	101645	119878	158588	145232	128729	109378	136877	113863	88814.2	120710	91887.3	83350.8	93594.9	101052	103358	122416	130090
M139T320	266113	105118	139567	115574	140666	134954	169689	183566	171338	177545	210882	390759	136142	141073	123127	141171	149014	102610	124681	141572	159289	149375	163278	170423
M140T320	27355.9	8243.57	13943.8	12568.5	14384.9	11188	20197.6	19769.5	19713.9	20008.9	24721.9	40281.3	13575.5	13214.8	13957	13431.9	13689.5	9602.44	13346.3	16151.1	18243.7	16296.7	16857.9	18291.4
M143T242	41787.2	16885.3	23246.6	22125.5	24293.1	23812.5	29006.8	33905.9	26999.4	30236.5	36120.4	60877.6	19575.5	20689.2	22503.9	18847.5	27480.5	17262.7	21780.9	23364.5	27660.3	28773.2	29605.2	28601.8
M149T882	339169	363508	353773	325511	373200	326387	407897	419051	422196	435943	368706	317945	399561	360942	385312	358722	457673	342635	352570	366733	434344	323203	312525	300357
M149T942	212796	177936	239589	225414	236576	211105	249144	249072	200550	250239	243430	221730	226296	252289	244423	223913	263684	221943	228831	267574	271190	240264	219580	219925
M149T992	134973	185020	147965	151641	140883	143069	156382	165422	150647	189423	168192	144816	155876	164520	172030	166274	171576	137687	155005	204563	188142	164589	122062	126240
M150T821	96646	107217	97290	102111	98550.3	75461.1	114416	123066	94848.7	120979	92067	95003.1	103943	72739.7	119083	83825.5	151754	103042	103897	96786.6	121420	102654	93345.2	90637.6
M150T231	23190.4	11879.3	12880.1	14590.8	12640.7	28828.2	34213	19803.5	10830.1	32145.3	31756.1	63320.8	13584.2	15085.6	11935.7	19322.2	17352.4	17941	18779.5	19609.1	19727.7	16636.1	19793.5	21575.9
M155T716	68189.7	64491.2	68917.5	72128	75315.4	72241.3	72891.9	69149	73425	81712.1	75527.8	75700.7	70623.9	68195.3	74051	67581.7	87283.5	84340.2	73827.5	75927.5	79148.1	69528.1	67679	66363.2
M158T426	392366	320170	365728	541361	352494	369762	361046	379295	533333	545654	542804	777071	386333	348000	366086	335024	542459	353506	361736	529114	361657	533032	520636	331809
M163T355	21077	14009.8	20279.7	10204	14907.3	63936.6	16561	18609.5	15997.2	18857	16733.6	33747.6	10702.9	15036.9	19331.1	9321.37	14980.5	12102.3	11467	16622.2	16874.4	20798.1	21385.9	22562.4
M164T208	89978.4	44916.1	59549.7	55998.9	54147.6	63095.4	72196.5	75821.5	66005.7	71207.9	94465.3	149983	55386.4	61480.6	53976.7	61643	62928	49606.8	60207.7	64587.1	64027.2	66629.7	61438.2	71545
M165T591	22439	21725.3	31819.1	27190.5	20925.2	29741.9	23388.4	24995.3	29553.9	42453	36781.1	31898.5	27359.2	34443.6	26443.1	21165.6	25306	26584.7	20275.9	22080.1	23215	24751.9	24738.2	25899.5
M173T648	28638	11445.9	11662.7	8410.07	10795.2	11770.2	10909	11197.9	11037.5	15604.4	21810.2	33099.8	14822.4	16994.4	12779.9	13067.9	9096.76	6633.03	12722.5	18224	15981.8	10142.7	15066.4	18947.5
M177T495	12860.5	16930.6	12468	8940.37	14231.4	8610.74	31048.7	22417.6	30176.7	20063.5	8228	24734.9	11531.4	8907.24	11161.7	12928.3	17674.1	12942.2	8041.87	13349.3	15738	8506.21	13216	13546.6
M185T156	38623.3	36310.4	25985.4	32042.4	32502.5	28005.3	31504.6	37853.8	38702.6	30388.6	43742.1	58023.5	31130.4	32751.5	26397.5	26259.5	33991.7	22062.7	33599.8	30656.5	32190.8	35650.3	33455.1	34826.8
M191T818	14262.6	16745	7569.46	12457.4	20403.8	17889.5	22950.5	29282.1	17566	25677.7	17932	15944.5	19357.8	17139.4	17950.9	15424.7	27191.7	18693.5	19324.2	21812.4	22535	13183.4	13499	14630.7
M192T201	21024.7	1837.52	6536.23	1096.8	3190.97	4850.66	40475.3	28572.7	62177.1	18085.1	1845.66	42998.5	3401.21	3858.73	4739.9	14311.3	8255.56	2235.94	5491.74	63134.1	12493.3	12962	15258	17901.9
M196T649	36136.7	10382.5	15223.5	13190.6	16732.7	20856.5	29551.2	21214.7	18029.5	13854.1	26308.8	42572.7	17465.6	16558.5	10883.8	18878.5	24388.6	14349.1	18463.3	24475.1	16197.2	15959.1	18852.8	20224.7
M197T242	93976.5	40732	53259.7	42989.5	46121	47400.2	58031.3	64301.6	56917.8	64830.4	71697.9	124895	49649	44387	52183.2	48949.1	59455.1	37428	50777.4	42349.9	67260	64554.5	57958.3	55745.4
M204T720	6885.96	4542.82	21239.7	7375.88	11273.4	7110.78	8727.94	8362.85	14525.9	21532.1	15538.8	6031.55	7371.45	15760.7	7970.97	12079.7	17490.4	4087.11	11370	6190.2	10833.4	10915.9	11696.2	12773.1
M206T275	29072.9	2221.57	5623.57	583.5	1687.16	4405.06	32435.5	31070.1	64055.5	21344.7	2914.22	43736	3287.11	4184.53	4126.99	18247.7	14398.7	6769.52	5518.34	65909.2	13554.4	17791	16033.3	19852.7
M207T486	13478.5	6714.84	43544.5	10728.8	49860.2	5666	8939.82	36925	11969.1	147686	7482.68	13657.8	19145.7	15090.2	9825.61	44575.3	9568.3	40959.1	6539.32	6479.07	20415.9	23457.8	23898.2	27961.6
M209T509	19934.5	20892.6	12781.6	21295.2	16625	18870.7	23516.4	12762.5	22203.8	18722.6	24623.2	13313.8	21876.3	18175.8	19572.7	19186.1	18059.8	19097.2	17193.1	15227.4	25711.7	22000.3	21924.4	22114.2
M210T265	4410.92	374.251	2035.19	296.167	971.802	3336.92	17274.4	6911.27	36873.3	12652.6	1561.35	9617.84	1182.66	2112.77	790.801	4622.75	4510.35	2202.19	3182.9	15408.7	4386.84	5379.5	4939.48	7007.1
M211T167	580878	7569.89	10201	11990.4	9536.2	24403.1	9543.16	13195.2	9877.44	18230.3	11044.9	26088.4	22057.7	11391.8	9929.84	16355.1	6701.47	15023.8	6923.07	137026	41403.8	47269.8	42441.8	47661.6
M211T715	117578	122071	118660	116807	120581	123988	138175	129309	120374	135289	130741	123832	117426	116941	124893	119031	137966	127775	122815	126473	125156	117491	108921	114728
M212T274	4229.58	3352.28	2737.2	5423	21953.4	5178.34	11365	14258.2	13836.6	9959.62	33496.1	8272.85	6564.6	4930.31	1580.48	15389.2	3143.21	2069.65	6373.53	12573.2	8989.18	7227.35	8204.66	8807.13
M214T458	29386.7	23638	38772.7	50189.3	46362.8	48320.3	25244.4	100491	74523.5	53693	75517.3	69230.7	50469.1	44809.4	36608	30634.5	29452.8	39108.3	37333.9	99547.1	37937.5	28509.4	24013.1	23631.1
M215T896	41835.7	20271.2	29223	33546.7	28292.3	30364.7	35582.2	52611.8	31924.4	42216.2	42994.6	61015.3	33587.9	34805	34713.1	27129.4	44277.6	30689.5	32845.4	33496.9	48018.4	35654.1	31423	31347.7
M219T942	156108	163499	145159	156008	179971	157413	159146	184573	175613	196267	164386	145968	153887	133204	162510	156053	179883	160273	176684	188237	158105	143748	129258	136535
M219T881	102387	110117	104589	114896	104809	93555.7	113784	128865	112070	123752	114247	99835	104815	111410	123584	101640	147364	120671	105442	117129	112055	102252	100115	91231.3
M219T270	208598	12999.3	67506.2	12655.1	115688	206792	47539.9	67546.1	11026.4	352522	26536.9	251046	117887	95512.6	37746.7	447877	146019	229886	300603	106910	135507	114193	145104	149429
M226T312	30129.4	31237.4	29148.4	45985.2	73706.1	33051.3	50751.6	56513.5	62024.3	43214.4	89353.6	56053.7	36280.3	50601.8	24425.2	65151.6	29430	32842.1	49565.8	52139.9	38702.1	31800.8	42774	51842.2
M228T428	6647.15	25993.8	17024.4	23099.6	20268.3	17206.5	9433.69	28556.7	29244.8	22906.8	11730.8	17808.4	18638.5	11583.5	13664.3	14716.6	13680.4	10304.2	20842.4	12229.6	10817.6	11243.6	16438.7	15938
M229T296	81505.4	12161.6	14330.2	8836.84	10842.6	15989	20862.7	11204.7	14516.1	18746.2	12406.9	23903.4	27367	13296.6	17750.8	14234.7	13597.4	15394.2	13842.5	31545.9	23115.2	16788.9	12477.6	20593.4
M229T185	71265.9	41053.4	35973.8	46109	38631.2	63018.3	72882	52457.6	40968.8	64685.8	63507.1	137577	41109.6	36337.6	37769.8	49272.5	36119.2	46240.7	67210.5	41283.9	47377.6	45347.6	50040.3	56699.5
M230T413	884460	115549	158524	136531	126974	154641	270300	211732	137802	133974	323348	343876	117056	163177	318622	124563	135865	113382	150352	315360	396188	399029	260691	240346
M231T413	152786	18554.6	27386	22356.7	20505.8	25701.3	44035.7	33792.5	20701.6	21054.2	51466.9	59845.6	17780.7	25961.7	50869.1	22920	20866.9	19300.1	24393.8	50333.4	70318.1	61726.3	46039.4	42302.9
M233T167	230756	8071.23	14039.9	14552.9	12210.8	28500	13128.4	10544.6	9464.77	49813.3	10031	31501.8	33491.7	11318.4	14348.9	16503.1	12271	15434.6	12926.7	123217	56053.8	50457.3	45459.3	48326.6
M233T209	29289.7	14723.1	30089.5	16630.5	14050.8	39041.8	14399.6	10944.4	16240.7	19008.3	18892.2	22300.1	18569	16989.4	29737.2	14758.8	33683.3	17371.7	13696.9	24378.9	18516.4	16904.4	12339	18192.5
M233T397	13855.2	8037.77	30976.8	14153.9	60860.7	8791.68	10446.1	15655.1	8413.31	41676.3	8422.78	15859.1	29997.4	8646.31	19082.6	24870.1	12336.5	17371.6	7236.64	12744.7	17005	21970.7	14379.7	16350.3
M234T181	5538.48	4960.29	13211.8	4451.25	6800.02	6663.58	5671.99	6896.16	4005.62	17824.9	37874.9	18924.7	13000.8	32570.7	5252.23	12499.3	8217	7830.03	30778	6468.72	12642.1	12953.7	13681.4	16281.8
M235T745	127677	110158	167470	157067	122322	116993	187844	99987.7	156482	247564	136967	166745	143785	119840	101082	143574	124707	129844	155017	118218	98628.7	92990.2	131266	136843
M236T1076	16358.4	25741.3	11452.2	14446.4	15737.4	12907.3	21536.5	17698.9	19313.3	25899.6	19080.3	20273.7	11738.9	9756.36	19634.1	13140.8	31588.2	25752.2	14720.5	14336.8	27190.7	20460.4	20626.6	15332.2
M237T373	50924.4	43889.2	40943.7	46178.1	45178.5	39469.5	44010.3	43921.9	41641.8	47153.9	45591.1	46795.3	43240.9	46924.8	47941.8	47079.7	44066.3	39738.6	38596.5	50820.3	50842.2	42673.2	49048.7	49685.1
M237T422	99054.9	61527.5	49962.6	49951.3	51257	48385.1	57115.9	57159.8	68895.4	41912.8	53574.7	141275	49844.9	50209.2	58249.4	49304.4	57396	22293.3	50098.5	170088	66232.1	54774.6	52788.4	54713.1
M238T896	60750.5	38474.4	46697.7	44871.7	47076.8	47966.3	51306.7	81106.4	42248.2	63758.7	65573.4	93406.2	48254	44137.4	47047.3	43808.3	65845.7	49295.9	50847.4	49215	71324.3	61700.7	46524	49559.6
M241T201	3913.9	4972.86	95834.1	8693.9	3684.28	16305.2	5836.28	4935	6331.24	2397.87	3880.1	7627.73	386945	4468.93	37333.1	6664.33	45540.1	4197.9	10580.6	5508.57	56358	56175.9	44673.1	42155.5
M242T534	267887	265674	253181	252865	225246	244214	249556	227860	244566	239114	233662	262608	272041	374628	270330	245261	251247	247636	234954	258486	246563	284409	248692	255886
M244T431	87709.3	7424.87	21301.9	15297.9	28865.2	10820.2	18286.4	14733.2	10375.7	87864.9	20959	18764.8	33673.6	21793.8	39134.6	26338.1	31488.4	22412	295111	81968	54199.7	47828.4	48752	44633.3
M245T494	30242.9	25416	14475.6	14318.3	20116.5	15145.9	57744.3	35368	48701.4	28236.4	18943.3	36924.8	21241.9	16537	24470.7	15005.5	29083.3	18911	20781.5	21531.6	18697.2	23129.5	22931.9	22761
M246T285	140319	37403.6	63365.9	46065.5	44713.1	38177.2	50357.7	66576.6	63194.9	39279.9	77518.5	96271.5	66474.9	46163.5	71741.2	41557.9	56017.8	37768.2	41853.8	65194.8	60620.4	58534.9	62081.4	61419
M247T995	14540.2	5788.43	5515.9	21114.1	6553.2	7758.85	20995.8	7926.03	22859.7	13006.1	7022.98	15442.2	14573.6	20755.3	40762.7	22102.2	12981.3	6761.39	5800.18	22696.4	23576	17582.1	15271.6	12234.1
M248T197	551.087	1287.84	59361.4	3327.46	1666.42	13464.9	3886.67	2680.5	1254.99	3015.49	3196.84	3861.87	315369	2845.57	16143.8	1989.65	15457.8	1629.66	4569.61	1285.8	42444.2	36442.2	34585.4	31658.2
M249T751	45759.9	27956.7	36231.7	24597.9	34311.6	17629.6	30485.6	22280.6	26721.6	65931.8	36235.5	41618.4	35697.8	24333.8	27589.8	34026.2	28063.8	39119	30261.9	32996.1	32915.7	40697.5	34042.3	30273.4
M250T429	21831.3	30495.1	25419	37042	38417.3	35005.2	21898.1	38843.5	41824.7	38852.3	26107.5	24012.4	35554.2	22016.5	21918.9	34641.1	18707.9	23891.3	26142.6	29259.1	21231.5	27445.2	23490.3	29047.6
M252T274	8422.5	4428.8	6285.95	5490.39	12982.5	5782.09	10879.5	10672	14024.5	4325.25	23664.8	7432.81	7322.8	17478.2	3268.36	11229.7	5480.17	4338	6447.1	13778.6	4879.83	6603.52	7129.4	8602
M252T954	15156.9	10628.7	7756.93	10878.5	12671.6	10855.4	12844.7	21934.2	9686.63	16182.6	17437.4	25437.5	10249.3	11865.3	15872	9219.19	19380.1	10358	13927.5	12683.6	16149.2	10907.9	12697.3	13400
M253T224	12082.1	2776.57	9289.27	1224.93	4271.5	11931.1	8820.29	3716.89	5807.81	5691.54	9386.52	18694.9	6632.09	22786.1	3078.93	7762.49	4532.86	5808.5	4298.95	57591.4	13679.2	10819.8	9066.46	8901.98
M253T612	17998.3	9544.78	13596.8	13125.2	17761.9	15259.8	11962.4	12751.6	19857.8	23053.3	16485.2	20616.4	11058.4	12043.9	17025.6	8527.07	19072.7	13502.6	16321.4	12223.5	13428.1	14404.8	9792.51	11837.3
M253T265	9729.8	1901.72	6339.65	1563.7	4524.72	5801.78	43589.4	8733.79	76358.5	25246.2	6503.67	20421.9	4025.5	8133.42	3701.76	9998.27	9185.28	3480.37	4865.54	31900.1	8932.07	10801.9	14378.9	10083.2
M254T592	5159.72	10163.4	13909.9	14124	10649.4	17230.4	12316.8	10275.5	14312.3	15277.2	14908.2	9239.63	13147.3	18815	9738.35	7894.56	10862.9	10414.2	8562.47	8057.56	13814.6	9355.63	14819.5	11546.8
M255T167	36741.5	1137.32	3801.01	3227.07	5058.08	11493	4938.15	3496.55	1460.99	12625.2	2500.74	12091	10220.3	1807.78	3127.7	4615.82	2068.73	5179.3	2944.65	42406.9	19256.6	17246.1	15555.8	19348.8
M255T193	3279.98	7325.9	43452	7486.27	7352.57	9587.23	13297.5	7152.87	16464.3	12750.4	10672.7	6798.62	142697	12580.7	19100.3	8843.87	12989.1	6269.57	8207.25	12896	37871.3	28950.8	29307.8	19747.2
M255T679	169769	16117.1	15114.1	20925	30016.4	14554.7	23964.7	14158.2	12974.1	34342.8	17675.3	51809.6	15857.7	17886.2	13000.8	18407.1	12253.7	16608.1	12337.1	616162	56174.4	70867.5	50815.3	51471.3
M255T427	32151	4002.5	5138.08	3993.47	4343.91	12491.2	14221.2	6125.66	7577.81	7170.77	5680.78	13367.3	3709.5	6753.65	3990.42	5930.77	7226.83	2681.8	3981.44	23645.8	7044.03	8987.5	4829.31	7296.01
M256T576	15779.5	4439.57	17044.6	10765.8	12008.8	15008.8	4718.64	7075.84	11176.4	18018.7	14425.2	16864.4	11310.8	21330.3	5922.5	13453.7	7745.16	10801.9	13303.4	16927.8	14646	15882.6	15499.8	14586.3
M257T592	16942.4	17143.5	26266.6	25496.8	19507.2	24283.1	15132.2	22182.5	22697.8	33073.7	24240.5	24396.4	21322.2	35429.3	22334.2	12352.5	24560.7	23217	20631.3	13326.2	19825.5	19293.9	19850.9	23346.2
M258T457	38936.9	13465.3	45909.1	27419	80040.1	16033.9	17159.9	22816.7	19489.2	92049.7	28926.5	34369.1	73546.1	23806.2	28859.3	41207.9	27860.3	29531.3	251243	42890.1	44942.3	52878	57221.4	51140.2
M259T456	12749.9	7273.18	90962.6	11928.2	14535.2	39635.3	9414.6	10804.9	8328.51	18460.6	11394.1	10427.6	9339.07	8031.92	17869.5	11649.8	10251.1	7892.75	10223.1	8086.48	15181.2	13301.9	7583.3	13491.6
M262T295	27516.9	23922.6	32446.7	22724	23092.2	34147.1	35350	30822.1	24356.4	37696.5	70249.5	78362.7	35331.1	42560.4	17193.9	44872.6	38616.4	24609.5	54352	25649.6	31239.8	36725.3	43859.7	43861.2
M263T793	15766.6	9077.1	20187.2	28809.8	23770.3	24233.2	31661.2	45724.9	24799.6	38178.5	26578.1	39666.6	15516.2	16237	25599.7	18200	17894.5	26791.2	17841.2	28493.1	33425.7	30409.7	19295.4	20960.2
M263T486	4365.52	2686.56	21550.2	6043.9	22837.1	985.808	2935.79	12225	5535.01	65025.3	4968.94	7908.5	6193.97	5971.87	3882.49	18775.9	4794.86	15987.5	5821.02	4983.1	8091.63	9637.86	13397	9734.75
M263T288	90209.8	6525.04	17278.9	11388.1	54161	90951.3	21276.7	42922.3	5930.55	102970	25056.8	127272	52877.2	42780.8	8195.09	182282	40662.7	69624.9	73460.1	32514.6	46752.1	55679.4	57871.6	61117.3
M266T591	7296.26	15392.2	17876.7	14947.2	9339.36	9315.67	6231.69	9676.8	9391.82	21636.2	20291.2	16986	12861.6	20046.9	12603.4	7249.7	15071.5	10307.8	8209.49	9166.81	11366	10648.2	9391.36	10311.1
M266T312	29198	20216.1	20562.1	27779.1	39678.4	22824.7	35442.1	35326.5	39516	29962.1	58301	38301.3	21658.4	31009.6	15047.9	42455.6	20504.8	22083.5	25202	35779.9	21515.5	25823.3	26754.1	39794.9
M266T287	4455.98	2124.73	4998.26	1265.51	1525.19	5070.17	28289.9	9233.99	34502.2	7817.55	7863.59	13500.1	3563.72	19117.8	1868.78	4269.86	6704.51	3843.72	6311.52	13246.1	8017.45	4728.26	8869.96	10238.4
M267T715	310452	294238	294414	324056	303720	284719	318852	281556	296018	329170	321793	305477	312342	305980	337540	298789	332856	295510	309809	345053	319110	292540	275821	286755
M269T200	6492.16	3963.22	9833.4	2218.42	3748.27	6269.22	29559.9	8743.43	92177.9	13321.1	6163.54	15619.4	4522.7	6563.82	4410.54	8857.53	6267.97	5488.66	4526.39	27217.9	10792.5	10961.8	8183.22	11851.2
M269T1119	9634.2	14143.3	13472.8	11192.8	11945.3	19587.3	18262	20521.6	11456.8	20523.1	14246.2	14905.1	12054.5	10741.6	17148.1	21306.8	20573.5	13708.1	12592.8	20733	13615	16858.2	13856.9	11990.2
M270T628	265451	234647	234326	238701	220933	238705	236893	228378	219383	238522	235462	247321	261364	246575	245159	225393	234586	268870	220491	313232	233459	273189	225788	242595
M271T629	58368.5	51440.8	45588.7	49642.5	46292.4	49636.4	50011.8	43397.2	45727.6	48699	46141.7	51965.4	64410	49916.3	46387.5	47094.6	42609.5	49056.9	47920.5	58900.4	50034.5	52128.6	43183.4	50845.3
M272T430	51472.1	7624.63	12614.3	7657.34	6105.33	9177.57	16980.2	11113.3	8587.89	10487.9	15758.7	14598.2	6841.58	9772.26	18258.1	10292.1	7256.22	5266.22	8737.85	19644.8	15746.3	16218.6	15966.1	13499.6
M273T668	21190.3	18646.3	18183.1	23729.7	19602.5	14609.7	20538.4	19271.1	16286.5	25316.2	20350.5	17330.2	20071.7	16129.7	23287.3	16979.5	23527.5	16892.2	21146.4	15478.4	16745.2	21045.9	17067.4	20136.6
M273T813	22313.5	22498.1	18774.6	16999.4	21101.5	21798.2	23134	15782.4	22277	31614.9	19604.2	14104.9	17781.6	15530.1	24211.3	19088.9	17530.6	16756.5	17005.9	25137.4	24943	18873.6	12353.7	17851.3
M274T301	19230.2	2966.1	12542.5	7962.35	7337.05	4012.32	8178.92	7545.55	7931.74	20323.6	37178.6	19508.8	20793.6	35804.2	33914	18689.1	11508.4	8950.68	41719.5	8788.79	15888.3	15135.9	15051.4	11286.8
M274T470	120588	16041.1	18175.1	15445.7	25628.6	16570.3	30458.7	20884.1	15217.2	18821.3	19984.7	28099	19979.1	16717.3	39716.9	16995.1	16998.2	14960.3	41909.5	25351.2	29066.5	34504	31101.2	26006.5
M274T409	5.25307e+06	253215	467769	312078	342599	245799	648885	499266	398257	270772	543796	644580	399248	278472	1.42704e+06	224812	358453	269300	267059	747206	851286	945128	833202	880692
M275T409	1.07314e+06	50255.9	92554.1	59254.9	66524.3	43056.5	125240	93319.1	79995.9	53737.6	104045	119590	74620.6	53203.6	279248	45536.7	68373	51217.2	49675.6	139438	164526	179341	158420	161920
M276T409	135703	5603.29	23942.9	9826.12	15342.7	4475.64	20528.5	16170.7	16860.2	45386	34416.1	17278.9	20950.5	37211.4	32160.5	40575.2	17406.7	15672.3	79111	14871	23181.9	38027.5	32431.4	33782.9
M277T507	38291.2	15412.2	26626.7	20084.6	27093	27794.5	23567.3	25426.4	25054.2	25077.8	30788.5	54384.3	22442.5	24646.8	18772.2	24431.8	23148.7	20963.5	25114.3	47064.8	29173.4	24903.8	36524.6	32858.4
M279T440	559271	3804.65	72055.4	7513.63	584.381	5792.44	19548.5	610.575	4412.56	2673.45	106.36	43760.6	4609.79	1124.13	11794.1	531.8	8219.61	1772.91	14202.4	263643	45914.8	36471.3	47259	46891.1
M279T736	31627.6	22709.3	63186.3	21673.1	118319	25847.3	53909.5	33424.5	34078.8	126395	18759.5	44394.3	35023.6	16090.3	41865.1	65900.7	26153.8	79180.9	69460.3	116664	35703.2	53287.5	54657.9	54692.2
M280T548	10881.7	640.772	2905.97	574.329	843.935	12390.3	14637.6	7950.92	18335.3	15579	3064.18	7408.67	1953.08	4406.26	2202.34	11154.1	10171.6	2913.01	7412.18	66002.5	14171.9	14411.7	13682.9	10617.7
M280T909	36891.9	27709.2	26537.1	60109.6	34655.6	23275.1	35732.5	15206.2	46639.9	36786.3	8730.58	34475.4	52197.6	43380.3	98618.4	56132.5	21843.1	14145.2	22307.7	32341	43002.5	36586.9	33447.8	33965.4
M281T591	186043	174144	293056	239934	207183	332039	204399	210608	250030	338578	306668	262652	249008	297890	232923	171072	242375	188006	180015	190833	194119	229485	218011	254145
M281T643	120512	210751	139041	424694	190204	168792	253117	455022	229322	513585	205866	301649	187681	195352	134194	127635	361745	245274	165734	174102	286596	293543	171651	217834
M281T801	17273.2	30207.4	24138	30008.6	15945.3	22601.6	38137.8	37705.2	31888.2	43157.2	29849.1	23014.8	41869.6	21632.2	31797.9	27935.9	40387.3	23894.6	29079.9	21029.8	42611.5	42177.8	29150.1	27165.8
M282T591	36908.3	29857.7	50123.3	47067.4	35250	40673	38824.1	46353.6	40917.4	59777.6	52972.6	43569	44079.2	54380.8	41686.8	30229.2	42724.9	33501.9	40894.6	35590.7	32961.8	42328.7	47254.7	44409.8
M282T265	50304.5	5119.8	47275	3924.65	8809.62	55115.5	302643	60431.5	359524	158230	15484.1	115303	18325.4	18876.3	9130.02	94345.7	58868.1	17820.4	30871.8	201943	77229.1	57549.7	64772.6	72780.9
M282T1076	67955.3	50048.1	55073.2	95262.6	61039.1	48193.9	109702	50034.3	108055	100800	49989.7	86841.1	55010.5	99494	145361	133823	66166.8	42460.1	47719.4	85042.4	84806.2	91921.4	75739	57255.7
M283T265	33077.3	8044.35	13024.4	8197.6	9119.44	11003.6	72732.1	18256.7	73891.1	45273.7	14891.2	26161.1	11044.2	15129.4	11856.2	19725.8	16384.3	13207.7	12030.4	38107.6	20308.1	18718	18240.2	23076.8
M283T837	1.88164e+06	30034.4	38725.7	17150.7	33370.4	15109.5	32794.9	19203.8	14503.7	38401.2	24318.9	220142	129911	16159.8	22765.3	13888.4	12464	21423.3	11092.4	2.47872e+06	291330	279365	270072	281393
M284T995	25099.1	23415.3	23596.3	40271	24985.1	25039.3	32082.4	20266.9	36343	32799.6	22555	29562.9	26660.2	43099.8	60067.6	30492.2	19039.3	21207.4	21547.7	26057.2	36557.6	24776.8	25717.3	18914
M284T680	910105	497313	963086	553586	651351	1.52758e+06	849883	610195	680319	947752	1.19569e+06	1.07588e+06	687571	1.59936e+06	492513	884735	774658	584731	608135	1.10325e+06	1.42565e+06	1.1743e+06	841123	749363
M286T560	15484.3	6287.09	16463	8658	12305.3	11417.2	10520.3	12139.1	7734.7	11901	13056.7	12649.6	9626.32	7209.98	9771.67	10089.6	10697.1	8865.4	54101.9	13050.2	21256.7	17253.3	16787.3	12128.7
M286T680	23067.1	13943.9	26517.8	14664.1	18459.2	37665	22065.3	10111	14935.2	24421.7	30750.9	27662.2	22060.6	41350.2	10093.4	20910	18580.1	12616.6	17741.9	24500.7	36710.3	32954.9	23520.6	18543
M287T745	61365.7	61634.3	64163.8	59482.3	60642.5	58364	59915.2	52121.2	63570.5	76004.1	61122.3	62518.1	66959.7	59631.2	68081.6	59370.8	67765.8	70229.4	65926.1	67143.8	54516	52926.1	52802.6	59178.7
M289T715	406462	386693	390826	457397	414775	413317	450177	370791	386740	466039	423041	446141	447356	380030	457465	394015	489986	449410	416451	442725	399080	401085	374527	382253
M289T949	50231.1	53199.7	42054.2	47345.7	58979.9	45279.7	52095	47293.7	45529.1	53566.1	53783.2	76012.1	49881.1	58850	51929	55238.3	50288.7	47031.4	50960.6	69340.5	58537.1	48601.5	50433.2	52343.2
M289T1075	92925	59063.1	73279.4	61968.9	56462	46226.3	76234.2	42375.3	44139.2	56223.7	50408.7	46536.6	60048.1	63307.5	70048.1	56627.4	46712.8	50527.3	50405	49681.7	71647.2	54298.3	58116.5	56076.3
M289T790	158439	193353	146608	223067	180712	150118	207687	126655	151945	202093	160597	171569	194837	197531	189813	172438	204386	210062	179160	189030	131588	206972	163068	144915
M290T715	60605	58527.9	62370.8	60835.8	62976.4	56547.5	62079.6	56189.2	59466	67114.4	65265.7	55689.6	64692.3	61705.6	74312.1	59965	63309.6	68308.8	61599.6	64335.5	57154.2	53235.6	55838.7	56178.4
M290T423	1.17457e+06	122228	144411	129737	113797	151954	366613	163280	115413	186343	171249	430349	124913	127732	366891	158478	151540	136652	153525	153103	218534	231881	252227	235534
M291T813	7214.65	11412	11884.1	23023.2	10419.5	8824.32	11096.3	18805.7	15770.6	26691.8	10695.1	11552.1	12607.8	3704.04	14214.8	11173.1	18189.4	7735.69	11296.8	19323.2	15351.9	16287.7	11522.4	8930.73
M291T423	215721	23062	24603.1	22289.1	17201.7	26893.5	65853.4	30982.2	21547.7	35290	31983.7	78109.6	26925.7	24661.7	63252.1	27891.7	27766.1	23744.2	29930.4	27831.7	39312.6	46158.7	39056.7	40389.1
M293T882	102481	108377	110857	122214	120493	110007	115624	136129	111445	133933	118341	101045	112719	95972.8	140490	120858	151326	113615	115946	124559	118745	106088	89194.9	91374.3
M293T1120	15605.8	17217.1	16647.3	16563.8	20338.7	12725.9	9723.08	15232.1	14459.8	23562.8	6271.18	12955.9	15142	5736.63	8894.74	12521.6	14184.5	7976.85	7890.81	22021.7	18679.5	15014	12355.3	11748.5
M295T592	24177.7	25024.4	46098.8	34107.5	26095.3	50343.5	24085.3	32520.9	27726	52877.3	34696.6	25384.6	31856.5	37940.6	29763.7	9467.5	36717	27503.4	27520.1	23829.3	30517.2	20320.9	33535.4	34246.9
M295T577	31395.9	15351	8210.24	13425.8	11111.4	25532.6	16572.7	13796.2	13808.6	16811.2	21331.6	53192.5	11338	21287.4	14054.3	32524	14592.3	14318.6	16644.6	20113.3	16953.9	16362.6	11830.1	23090.5
M295T315	20581.7	7495.85	17490.5	9792.36	12972.7	13645.9	18539	12342.2	10254.4	35800.3	9264.94	16413.9	23001.6	9054.75	14779.9	20946.9	10261.5	23627.8	19507.1	29025.4	12155.3	11876	12534.1	18695.2
M296T409	89463.6	5017.92	7771.55	5334.65	6420.95	4607.7	11677.8	11324.8	11075.8	7576.25	12213.2	11031.6	7753.58	5376.69	24156.9	6625.02	7219.31	6871.25	8155.27	14302.2	13290.8	18625.1	16271.8	15267.7
M296T305	66858.9	2036.48	10113.3	377.326	8596.83	59532.2	127429	40481.9	223406	101105	8658.79	82836.8	2642.19	12274.6	8256.78	53659	47881.3	15734.6	18317.5	203312	40484	42826.3	51935.6	55085.4
M297T269	10034.5	5362.62	18372.6	9023.14	12547.2	8759.43	9684.81	16537.6	9972.62	18296.8	3386.03	10779.9	12990.3	11079	7392.21	17895	13193.4	3416.37	7138.4	7790.02	12093.7	7174.35	10933.6	10141.4
M297T700	34502.8	35841.3	30741.3	24365.3	31397.5	37072.8	31839.6	36856.5	34901.4	32577.4	40477.4	65179.9	33396.6	27051.7	17315.6	31231.6	35163.6	28907.7	34194.6	40797.9	33499.2	34179.3	31915.8	31256.7
M297T960	5266.41	5276.44	2206.36	21485.4	5244.13	10047.9	10662	7835.74	11062.7	1586.06	3802.83	17037.7	4741.87	21153.9	10940.8	15697	9147.45	6841.98	4290.27	10765.3	10269	14354.3	10966.2	10589.4
M298T988	15186.1	20756	17410.9	12619.4	20467.4	23928.9	20556.3	40006.7	19734.5	13131.4	20847.8	25490.8	16463.7	19551.6	14419	16791.7	24336.1	20923.3	18893.3	19233.2	25001.7	26992.1	21747.9	19343.7
M298T720	94897.9	82934.4	76846.4	91213.9	76712.2	82986.6	80661	68516	85292.1	83790.8	86989.4	84432.9	91159.6	81292.6	96685.4	79008	66292.1	85977.5	77814.9	92125.4	72758.9	72476.2	78687	87058.1
M299T761	46267.2	66462.6	41866.5	48032.1	49217.6	75453.8	56284.2	96024.9	46226.1	111307	82083.2	156686	65442.8	78674.4	51181.3	120797	41440.6	28261.9	49065.3	60773.6	110197	92414.4	72134.6	60821.5
M299T654	186046	23085.9	78373.5	44277.9	37248.5	42502.8	39674.8	25030.6	27494.5	119914	40935.1	34944.2	52247.8	42163	44352	59547.2	37221	66717.6	55724.2	321837	104132	76547.3	75337.2	72739.4
M299T989	29989.8	18875.4	12810.3	12914.5	11419.6	15591.2	20105.9	20996.8	14581.7	13855.8	17919.4	18786.7	12780.5	30791.2	14709.8	21705.9	21278.1	11833.2	16478.5	42303.1	27741.7	23805.6	21429	13365.9
M301T820	2.04375e+06	1.97705e+06	2.02672e+06	2.29627e+06	2.14222e+06	1.74765e+06	3.0028e+06	2.85871e+06	2.11304e+06	3.16135e+06	2.23698e+06	2.10032e+06	2.56958e+06	1.80308e+06	2.89561e+06	1.87325e+06	4.33511e+06	2.24647e+06	2.30965e+06	2.61698e+06	3.21328e+06	2.65121e+06	1.9143e+06	1.76311e+06
M301T1073	129473	144896	133573	137352	125903	99166.4	135388	106232	118085	134001	123375	137265	130626	137706	132370	127633	124164	119079	133041	120466	121198	113641	118623	171172
M301T688	44341.6	42721.9	88518.1	110332	38262.6	37999.3	44042.8	33309.6	39947.5	45187.2	45349.5	37915.1	47085.8	42279	39413.2	46101.9	122711	46361.5	39825.9	60949.3	48828.2	42955.5	38040.7	46239.7
M302T820	364153	346210	362689	411681	384547	302543	520438	499114	366932	548141	387946	380719	470353	313996	507313	346387	765044	390809	413048	475945	582631	467726	340476	318562
M302T472	76939.1	5563.27	10339.9	9772.52	20111.9	8854.3	23948.8	21077.3	14282.3	26998.2	27792.3	24958	16071.5	47640.3	11891.3	34328.2	15918.3	19697.6	79654	77846	21514.8	22157.9	28195.4	29809.6
M303T249	35020.2	27926.5	32472	37387.1	21947.7	31923.3	29353.1	39352.7	37439.3	50200.5	39780.6	50792.9	29426.7	38916.6	32818.3	24773.6	39410.1	29876.7	21063.6	33375.2	29897.2	36314.7	32452.6	33610
M303T805	181047	57888.1	72224.8	116883	80478.7	147781	98312.2	156260	94827.1	98852.4	197405	264203	81236.6	95483.7	98544.2	106104	87871.8	63901.3	97876.8	114853	83890.8	102463	113337	126602
M303T511	35857.3	13027.1	20148.7	11966.9	14706.2	10693.4	18283.5	25674.9	17758	13825.8	56913.2	24306.5	21933.5	37048.5	21622.4	18400.5	21409.7	8430.88	17782.9	34397.1	34959.5	34237.5	24758.1	21430.1
M304T807	54745.2	25450	21026.6	37735.3	36265.6	38525.2	30263.1	53362.9	36143.9	49697.9	50052.1	68177.6	33749.4	36616.6	39486.6	31205.1	26832.9	31823.4	31930.9	38300.4	41455.7	44795.9	32019.5	37988.4
M304T999	17870.3	11157	5632.14	49266.4	10574.7	10682.7	25442	10218.4	30278.6	11476.8	5256.24	29635.3	14380.1	30082.8	60061.5	25405.1	13765.2	9537	8662.14	13772.3	19716.2	19302.9	16162.4	22005.9
M304T595	92258.4	55536.2	60255.3	107033	69470.6	84367.7	64546.6	83637	65144.2	70857.2	67242.3	123089	63257.7	95697.8	58415.3	74931.8	72217.7	58027.8	62146.7	83624.9	75016.3	81517.1	78761.5	86346.5
M305T716	20980.4	27947.1	23427.3	24314	19205.6	25702.3	23221.5	23686.2	23084.3	25006.2	25897.4	28350.8	25800.4	22043.3	28220.3	16711.5	27189.2	27259.7	24990.5	17350.1	19126.2	18966.3	19537.6	23799.8
M305T457	7648.1	7784.29	131198	4044.95	10704.1	60605.9	7565.41	4665.64	10118.8	17987.1	12541.4	6237.02	8014.97	6193.23	30847.6	12807.8	6020.39	7565.18	5355.81	29982.8	23017.7	21554	20901.8	22256.3
M305T595	24962.8	10211.7	13907.5	27600.8	15642.5	21405.1	15582.2	19547.3	16309.6	19562.8	16800.7	29676.4	14309.5	22686	14768.6	17801.8	16645.7	12979.4	15494.6	18053.5	16709.2	19632.7	18620.4	16656.6
M307T715	68241.1	73908.3	65689.6	67471.7	63536.7	67187.9	74035.8	71128.4	70598.9	78190.7	76902.9	75249.5	80716.5	67366.3	70025.5	59122	102074	71065.4	69524.8	85431	83592.5	61304.5	63930.9	66241.4
M307T942	89790.9	95645.3	87603	95663.5	113209	92886.3	95461.5	111291	103425	117372	93917.5	92739.3	88900	88144.4	103988	102211	105021	96403.3	102977	122585	99015.1	82788.2	76166.5	80164.9
M308T942	24013	20622	19426.8	25836.5	28057.6	23267	22561.7	23934.7	24113.3	27043.6	22912.8	18758	22023.3	18211.5	18362.5	26863.3	26070.3	24367	22795.4	29398.9	28162.5	21504.7	19614.8	18370.4
M308T251	41017.9	3440.77	6050.14	1842.76	3124.42	12539.3	14334.3	12534.9	6022.54	15936.9	3748.93	8627.91	13999.4	3343.72	4133.35	8699.39	3374.62	17086	7211.61	89354.9	12611.6	12776.7	10773.7	14295.6
M308T477	2465.65	393.631	1481.05	77.0433	846.653	6786.26	21561	12042.9	18523.3	15030.3	4565.3	7646.53	902.636	12963	279.749	1811.53	4299.11	2694.93	6935.89	27042.3	6546.83	8287.51	5250.81	5556.56
M309T152_1	37413.6	22514.5	28162.5	19053.2	29497.7	23704.5	26563.9	27120.1	23521.3	20428.2	29577.2	64406.9	20532.4	20963.5	19941	20836.1	24867.3	20894.6	26979.5	21623.9	25657.4	25289.9	28281	26331
M309T496	2057.66	455.234	1338.38	83.4051	329.381	8918.34	9729.48	6337.8	19725.4	12756.8	857.656	6048.45	151.712	2647.38	454.284	1836.58	3852.32	3311.69	3450.36	36626.9	5909.27	5021.8	7080.69	6867.83
M310T910	8473.35	12703.3	10082.1	13577.8	10517.7	11736.1	14258.2	21856	13037.1	16750.6	14093.9	5479.94	9902.15	4957.99	15255	8621.66	33849.8	15540.1	10613.6	16757	15418.7	13050.4	10271.7	9803.22
M310T444	32642.8	10309.6	10145.5	12804.8	13955.5	8355.97	9298.19	15857.9	16131.8	12078.1	16187.3	24995.7	13397.1	8957.86	10465.7	11824.3	7440.19	7660.21	20828.4	6547.21	12517.5	9694.13	12156	15057.6
M310T389	39026.5	1345.04	13215.9	1975	9409.81	76660.1	95532.2	46462.8	154377	82722.5	9184.45	79932.9	4782.02	8003.06	9748.87	44435.7	57446.9	27516.4	22157.1	143791	40128	45104.2	51365.9	61611.3
M310T1120	461550	646103	634401	606777	768438	437746	356309	584511	544630	781188	290208	460958	534876	269276	356276	512172	546396	323225	325207	444079	744823	539816	462631	437606
M311T681	17943	12164.2	10702.8	13440.8	23021.5	17644.5	9128.75	15781.7	13744.1	12449.9	14936.4	20638	9832.49	12380.2	10648.3	11764.1	62573.1	23404.8	12156.3	5441.33	9973.48	10574.8	13576.3	17118.2
M311T496	113785	12387.3	28463.5	24988.9	27712.2	23347.8	19570.6	21300.7	16407.2	50309.3	17619.6	31615.9	41244.3	15266.1	30281.9	27058.3	19410.8	27417.5	33008.6	319720	46025.6	48147.7	39810.2	47514.7
M311T389	6404.79	1829.93	2543.88	974.501	1402.65	14589.4	21946.5	13229.9	25121.7	16777.5	1753.09	16701.4	522.362	1966.02	2804.41	9089.07	13145.4	7093.16	5058.72	26230.6	8343.38	7189.14	9572.57	11135.4
M311T1120	102563	157356	150054	134148	176411	96501.8	76432.5	131390	118993	167280	70151.4	112663	119314	61847.6	86497.3	117923	127721	74638.2	70490.1	137697	171940	143470	113733	101644
M312T786	134323	98732.1	133324	84177	96589.8	153889	111323	115383	121481	107629	147660	137496	101262	182246	100345	117325	105781	90819.3	87857.4	159278	165094	141835	120800	104530
M313T486	35921.6	18106	147197	34921.9	169898	26566.8	26724.1	125967	41608.1	530655	11555.9	48953.6	59182.3	54073.6	36874.7	137121	17395	126145	32100.3	11915.9	70842.9	70579.1	79640.9	105963
M313T1077	109884	105507	104309	73503.8	287961	89495	131283	248701	88808.1	216467	176918	105797	196707	115768	86163.3	150294	116277	175644	96454.3	230801	156474	143547	104791	87532.3
M313T786	27203.2	18589.8	26044.8	13570.8	20891.2	35460.4	21326.2	20371.3	23924.2	25723.4	32602.7	29931.3	19486.7	44274.6	19781.2	23638.1	17858	16861.5	16145.3	31364.7	36938.1	28932	22534.4	21119
M314T486	6699.1	4254.54	27522.7	5771.68	33095.1	6149	7359.08	24404.8	8392.95	95368	3071.72	7094.05	10003.1	8836.13	5890.4	23065.4	6203.1	27152	6425.93	1431.27	14346.6	13969.4	16624.5	21833.8
M314T309	42066.2	10627	15117.7	8470.81	11407.6	11657	13126	10370.2	10002.9	4502.22	8659.49	16189	25110.4	8308.68	12758.2	13948.3	9064.86	12948.7	18179.2	45259.7	9182.98	17739.3	14895.2	15740.2
M315T882	645812	760964	716407	801059	783868	664587	744973	828829	726844	875824	766967	659083	765488	684410	869682	704613	927494	805539	763462	781090	711584	693638	629019	605050
M315T1074	88274.9	80604	87400.1	80718.2	79174.4	64946	111299	70406.8	75143.2	83032.8	82713.3	77212.6	114249	90790.8	73452.5	86841.3	71235.2	78980.4	87621.4	73548.9	79813.1	87639.7	82966.9	78944
M316T882	122595	149933	134451	151447	156325	128854	148708	165170	141820	172486	145738	135879	146288	136500	170289	135633	182046	161440	149291	158155	145097	138590	119186	117441
M317T820	175657	198321	197101	224101	205236	160842	278457	270249	198518	294690	212255	192964	248888	164073	278654	175522	385378	219606	219039	199553	266318	240316	187441	164759
M317T881	17348.4	16017.4	16972.9	15263.1	21391.8	20553.4	15901.1	24795.2	16067.9	19933.5	21898.8	19307.3	20494.8	19447.8	23957.9	15297.8	33049.1	22344.9	24035.2	25228.4	23905	18290.7	14931.9	13822.4
M317T518	45175.8	18791.9	44530.7	32632.6	37802.3	36014.4	30330.7	37338.2	39558.3	44249.4	36485.2	43373.8	23264.4	34509.4	30728.3	39951.2	32006.3	39834.8	37012.8	44184.1	32462.3	49641.8	38756	48801.3
M317T640	17648	24578	20746.2	24878	22295	39144.3	26967.2	18434.6	23780	23827.9	35375.8	49380.9	18814.9	32273.5	22336	38718.7	19119.2	20672.3	29127.3	15802.8	30312.1	26716.3	23638	28302.8
M317T788	81911.1	27406.4	68003.4	32736.9	120578	48031.4	57439	59075.6	40739.5	123281	14318.9	50409.7	73414	11627.8	40849.3	49356.6	35410.5	100121	73636.6	202551	101820	79580.9	67583.5	61566.9
M318T790	24139	9254.06	18742.8	11855.5	30175.4	16482.2	18926	25366.8	14762.8	37374.8	7259.23	17973.8	24060.7	9530.58	17028	18881.3	17660.1	27479.1	18337	53161.4	31792.2	27679	19674.7	18839.8
M318T420	778685	6263.74	19601.5	8409.48	6487.5	5794.85	55126.2	11913.1	13099.4	9154.63	15703.3	13034.9	9761.74	24040.6	160821	5012.67	5722.72	6893.95	17603.2	23051.8	58483.6	64258.3	66209.3	60609.6
M319T818	21301.7	26193.6	24946.8	37756.5	20377.5	25540.8	42692.4	32856.1	33307.2	33341.1	39627.5	31465.5	30433.5	31339.1	32532	17751	71181.1	35469.4	31643.6	19926.9	24649.3	29071	28315.3	25252.9
M319T735	64855.5	18761.4	99814.5	30418.7	170398	28741.3	70673.6	38714.3	44718.9	159654	7639.41	72910.1	62808.7	15071.6	64948	117802	42536.5	114151	115887	175574	87166.7	77843.9	77638.6	84279
M319T884	9418.06	15522.9	9170.27	16594.1	11043.4	14170.2	16354.5	23736.6	16636.1	14313.7	13746.1	15598	11806.1	10962.8	16202.8	11597.5	18993.6	9705.2	13977.2	9821.63	18568.1	10941.7	11652.2	10321.2
M319T420	162231	1107.51	5521.07	1207.51	384.881	2669.92	12707.5	2644.45	3224.01	690.699	1200.02	3462.16	1526.19	5822.62	37902.6	178.168	783.674	2319.15	4024.82	4931.13	10660.5	13087.6	13637.2	13989.7
M320T633	33441.6	12766.9	37307.7	6003.9	19118.7	38072.6	27882.7	24682	52485.4	88580	30535.7	19412	13664.2	22169.1	19681.4	54688.7	40972.6	26241	20683.1	41398.9	49087.5	33982.6	34108.2	27899.5
M321T151	243243	191148	308082	613183	307042	264045	308275	366816	285302	634246	285619	365460	400002	326740	596370	211061	315924	265588	210212	262806	309304	336919	325112	344659
M322T151	20432.3	29512.1	53336.3	100988	53374.2	46258.4	52425.4	62985.3	52208.8	115142	45122.1	63704.3	76922.9	51712.6	101558	39085.3	53528.8	42655.8	32484.4	44369.4	55511.3	57473	58949.5	57896.1
M322T879	252454	21911.8	11869	12030.6	14936.5	4184.8	32518.5	17284.8	17136.2	22075.2	8865.32	84932	19122.4	5552.93	13532.9	16856.6	13428.3	11381.9	11131.8	220150	81336.1	63950.5	52532.4	40791.7
M323T837	930524	13597.3	11582.4	7090.94	17545.5	10687.3	10767.5	13685.5	15013.2	16091	8946.57	79048.9	50110	7853.38	10288.7	16673.2	9430.43	9260.04	6913.86	1.05995e+06	101430	100148	100477	97684.9
M324T445	107650	5258.29	37234.8	4810.88	17650.2	106499	139567	63611.6	332484	207176	35982.1	102424	12156.4	33172.8	29137.8	123506	103566	60702.4	84336.1	398556	94027.3	84336.1	110295	79236.4
M325T848	108575	126731	90785.8	102901	118412	100735	115652	175247	121786	127546	178584	199913	120189	155773	91434.1	93805.3	150779	122002	124726	123582	148057	139752	126885	119714
M325T444	11659.8	1874.66	10370.9	1506.48	3548.3	27464.1	34054.3	16158.8	48220.2	43215	4995.85	19542.2	4490.27	7707.9	4612.21	22091.1	16739.1	15676.9	21774.2	99048.5	21521.6	22607.9	28581	18980.4
M326T848	29263.6	27599.1	16715.9	21182.2	23828.9	24544.2	24703.5	33459.1	25506.7	27341.8	34798.5	38954.3	26937.9	30163.6	19885.4	18624.6	30328.3	22552	27220.8	28662.8	27922.4	28517.3	22720.9	26522.9
M326T756	53330.4	21394.7	27142	23341.6	32221.1	25274.4	23621.9	18938.3	23063.9	25464.5	25015.2	42340.2	23973.3	31578.7	20518.2	25917	22472.1	22702	21597	33428.3	33688	29564.7	23700.6	25086.3
M327T457	45915.1	4140.69	1.16271e+06	11463.2	12350.8	464385	5533.33	5171.24	8308.25	51769.5	442.484	10423.5	9604.95	1128.38	208912	33443.3	29551.2	3131.21	7266.41	127949	108666	119162	129003	138346
M327T1118	19551.9	22906.9	15903.2	11771.6	27285.5	24380	20391.9	21016.4	20895.2	13134.1	13636.2	23579.9	14098.6	14935.8	18576.3	45424.5	15097.3	15557.7	16342.3	29894.5	10385.4	14281.4	15212.3	17724.3
M328T458	9736.66	2645.79	188495	4747.18	4603.82	73777	3751.76	3283.33	2330.95	10522.9	2615.45	3841.25	4218.37	2228.19	37270.4	5554.73	5552.36	2861.51	3339.87	22563.5	16675.7	18434.7	19195.5	20292.1
M329T1074	74556.5	61778	116393	82094.2	72131.8	60600.3	68574.3	66452.1	55009.3	70475.4	89570.8	70925.4	93671.6	75222	98524.1	101373	68300	64455	74057.2	76244.4	76153.6	59083.7	69107	71550.6
M329T519	4044.26	220.74	3745.42	1460.46	1229.64	8934.43	4804.9	1477.53	3840.43	4038.82	3886.47	10020.4	2169.56	14777.9	1101.83	4762.23	1928.64	1068.23	6748.99	1219.43	5414.56	5894.89	6614.89	5554.17
M330T715	50436.8	51481.7	37790.2	50235.3	44921.5	50991.4	35308.2	50556.1	46177.5	33213.5	34315.6	50134.7	44856.5	26299.6	40798.2	43743.1	35989.8	56817	43977.8	37772.8	28602.9	32812.7	41352.2	54372.8
M330T574	47536	3718.22	14792.2	12069	14716.2	6840	22718.5	11007	28128.7	38519.6	53174.5	26123.8	25795.8	75120.6	8343.5	43446.2	27330	15725.7	127646	39127.2	30793.9	25817.8	23271.9	30276.9
M331T882	71811.5	95136.3	87021.3	95333.9	87071.6	79917.8	82625.3	98033.1	86840.2	95853.5	81734.4	79532	85078.7	83448.8	100805	78625.6	99995.8	92771.1	87773.9	89536.8	80136.8	74628.9	76149	73676.5
M331T192	70539.2	50398.4	50831.3	49317.9	47513.3	53974.1	57786.9	66360.1	48111.2	53240.9	71651	96752.9	59890.9	43123.6	45569.1	55034	58290.7	44115.4	54527.5	53230.8	47440.8	54111.4	60740.1	57056.4
M331T1077	46033.5	53063.1	52517.3	34850.4	59239.1	40594.4	63280.9	48671.2	43348.6	57915.2	99573.5	50346	41697.1	132407	42130.5	76388.2	61332.4	36681	49958.3	114348	72213.8	63825.7	47357.9	39693
M332T192	24763.3	15604.2	18048.7	17803.6	15613.4	17442	21734.9	22180.1	18323.7	19413.5	25837.3	39113.1	23198.5	21430.1	16856.8	17164.5	22012.7	17329.8	17654.5	19949.1	21019.7	17411.4	21087.4	21226.3
M332T697	60014.3	29114.6	39672	64807.8	40048.6	57070.1	48809.5	60374.7	41707.2	52070.8	67385.9	64880.5	36457.6	77322.4	31013.9	56408.6	51268.4	35036.2	41487.9	79439.6	76920.5	60893.9	47427.3	44122.1
M335T1079	20945.5	82654.1	40012.9	22527.2	47347.4	25384.8	33163.9	34273.8	39527.5	34448.5	33358.2	51584.6	18284.3	6394.12	36095.3	15410.7	69295.9	11381.8	31189.2	26737.5	59241.6	48359.2	37456	32114.3
M336T1029	9327.55	18519.8	11558.4	16931	23870.9	11613.5	15454.3	37710.8	16702.6	32457.8	15510.9	13041.4	9887.55	7882.47	8661.21	11688.6	19161.2	9389.22	13458.6	17570.4	26029.6	18289.8	17388.6	13242
M336T907	34494	95911.8	54472.4	55090.3	82130.6	53565.2	65033.7	108263	83882.8	54865.2	68215.8	76705.9	39123.3	36663.5	36220	65049.1	80363.9	33788.7	51430.8	44092.6	53109.8	71646.8	69272.7	67755.1
M337T908	4670.37	18781	9125.07	11834.6	11204.9	11678.4	11846.2	21956.3	12568.7	7427.23	13148.1	13209.5	6971.38	7357.08	7156.86	13053	14831.3	4417.18	8716.1	883.436	8893.45	8520.75	8661.02	10527
M338T497	141583	21591.2	34199.6	14933.8	21348.7	135475	136027	88898.9	221340	125992	16767.9	90609.8	21974.5	25733.3	38460.4	80594.9	52733.2	74518.1	69391.1	610319	118042	144877	97152.3	80164.3
M338T596	44943.9	23572.5	72972.8	22432.8	37446.8	59988.9	53295.5	35813.2	92613.3	75127.8	38361.6	39253.2	35960.1	64665	34475.3	131471	71552.7	36184.4	53468.1	79851.9	75934.3	90766.3	58485.4	57967
M339T454	1329.33	466.713	4175.33	4078.2	18420.4	2679.77	3522.63	9827.73	994.063	40098.4	1026.78	3385.01	2926.94	3808.49	1327.25	11024.6	2317.01	9606.89	726.548	203.314	4260.77	5835.92	6579.42	7735.9
M339T508	50998.7	31416.5	38590.5	30555.6	33959.8	34901.9	41070.7	40095.8	39021.6	39087.9	51652.1	65843	35322.6	37294.2	27922.5	32204.9	32488.9	36219.7	35973.2	38079.3	34884.7	46549.7	41601.6	46118.4
M339T654	550561	25198.5	311424	100507	78103.5	109856	41894.2	41839.6	39528.6	254539	70572.1	83411	121591	119868	175268	494353	64726.8	158770	133138	1.14064e+06	198084	183801	197441	226011
M339T1075	35563.2	18564.9	19954.1	19008.9	57237.6	30496.1	46799.9	25140.3	26553.1	28617.8	11130	70952.9	15988	13588.8	20069.3	121495	11252.5	17636.5	15228.3	181108	32857.8	25057	23499.5	22552
M339T497	18665.3	5505.1	11801.2	4254.18	6718.06	45338.3	33341.5	23606	58275.4	46872.2	5717.75	31294	6953.15	9019.86	9686.49	19437.1	12869.3	19822.6	15095.7	121059	23913.2	28510.7	28472.4	19586.9
M340T192_1	144208	97631.8	109518	105110	101178	112201	113453	137747	100433	105483	143214	215075	105953	99632.5	82626.8	97155.8	110773	92092.5	108346	104794	104823	106169	115349	111662
M340T192_2	7.94968e+06	6.3931e+06	7.3827e+06	6.79943e+06	6.92197e+06	7.3974e+06	7.43265e+06	8.5842e+06	6.49825e+06	7.0109e+06	8.36023e+06	9.62696e+06	7.67742e+06	6.76777e+06	6.61956e+06	7.27748e+06	7.69967e+06	6.9754e+06	7.11312e+06	7.39412e+06	7.43707e+06	7.84332e+06	7.62687e+06	6.83703e+06
M340T887	83879.8	52433.3	100438	50343.6	55288.4	107759	73523.7	53093.5	63798.1	61589.1	102695	83810.5	58463.5	112956	42608.7	72050.1	55978.6	44799.3	52608.8	76356.2	93914.9	86753	67712.3	58877.8
M340T192_3	237709	155096	168354	159820	162886	169459	185679	215985	167383	170116	234858	364934	179751	166251	148681	171309	184053	148916	171936	176982	168857	180407	180475	174735
M341T192_1	4.32526e+06	3.14994e+06	3.65461e+06	3.38188e+06	3.33136e+06	3.63761e+06	3.70433e+06	4.30653e+06	3.32186e+06	3.52942e+06	4.46678e+06	5.7348e+06	3.77708e+06	3.33569e+06	3.13611e+06	3.59511e+06	3.71611e+06	3.25965e+06	3.52069e+06	3.59705e+06	3.55662e+06	3.75409e+06	3.76885e+06	3.55131e+06
M341T736	16473.3	4312.32	36277.3	7676.55	89051.5	13184.5	30115.5	19849.2	21947	85568.4	4908.11	28702.5	24184.4	5150.31	25798.2	46215.1	7836.3	52910.7	43432.5	79987	33911.4	39267.3	35239.6	39387.5
M341T192_2	1.32457e+06	876740	993322	911926	958680	1.0058e+06	1.04555e+06	1.24896e+06	963215	976921	1.33879e+06	1.85517e+06	1.0306e+06	919579	864678	984001	1.04439e+06	903083	1.00402e+06	996634	951980	1.04888e+06	1.0262e+06	1.02108e+06
M341T871	140953	147469	127899	173844	127574	136893	182703	225637	161521	213614	150257	213814	164580	120737	183701	120426	225226	146821	139743	182950	232499	187859	142927	141391
M341T829	23885.3	20253.9	103090	16521.4	86922.7	84276	55987.4	17762.6	34133.9	71645.5	20106	27000	32617.5	24605.7	48647.9	128922	29906.2	28436.3	26911.5	29818.1	48155.9	53104.7	48065.9	34783.2
M342T192_1	257617	178103	191193	177149	179741	198882	210436	246968	196244	205738	261830	381506	203458	188508	170684	202513	209304	180475	190092	203754	185774	206195	202236	216648
M342T820	101891	122445	99217	108959	106006	103641	110076	179400	126588	110198	68594	113329	121123	48906.8	113289	83905.6	154731	135445	122497	81199.2	92855.3	104447	107666	108676
M342T192_2	86267.5	42920.6	54863.8	45950.8	40550	52870.7	55486.1	63467.6	49090.2	52736.3	69428.1	94569.7	66079	45065.4	52410.3	45666.1	52614.9	41688.3	57259	58684	46519	51308.2	57785.3	65338.7
M342T991	17430.1	9895.12	23315	15806.7	20068.2	12761.2	8905.11	17376	19035.4	15540.1	19306	19798.7	17857.2	24195.1	21775.5	32617.5	17311.7	13557.8	13518.5	23973.6	24877.5	24214.1	19791.9	14934.1
M343T689	33231.9	27936.9	21376.6	30751.3	28127.7	33440.3	28786.8	33818.3	34758.6	35483.1	35696.2	27734	27610.3	29430.5	25348.7	46559.7	31089.8	29344.4	26396.7	25813.9	19842.6	30710.5	32714.7	31185.1
M343T821	22684.8	31130.5	18355.6	28777.4	23237.3	22276.1	20082.2	40555.6	26939.1	19642	13935	27971.7	21984.6	13778.2	22477.2	22412.4	35501.9	32277.5	26070.1	17807.8	21403	26208.2	17154.6	24247.7
M343T789	62444.6	13940.3	74435.6	25421.2	86895.2	29159.1	46567.1	21340.4	45290.7	93183.7	10204.7	36330.6	65970.6	4915.35	65159.6	99207.7	38507.5	54536.8	77302.3	77628.4	63264.5	57598.4	46047.2	59455.5
M345T217	19191.5	15562.5	17510.1	9484.63	21151.5	12390.5	16524.4	10331.6	11462.2	11848.1	16122.9	32207.7	14227.6	15067.7	13817.9	11989.4	15671	11728.8	14753.9	9646.5	10453.3	13220.2	13171.9	16381
M345T942	59077.6	82435.7	44977.2	71613.5	78550.8	55881.8	65671.2	70238	65905.5	67507.7	64927.7	68005.5	62625	58414.1	47816.5	56630.3	72240.2	68031.3	75790.4	70733.4	50883.3	51380.2	52367.6	60039.8
M345T837	173526	13996.3	16076.3	8901.88	17563.6	9832.93	14320.6	13766.8	11677	19000.1	8217.42	53573.1	30779	7960.88	12099.6	21782.1	12540.6	10335.7	10591.5	254047	58406.9	50218.9	77037.5	51761.4
M346T616	15663.4	7860.25	11693.2	15803.9	14103.5	9102.43	16777.4	20820.4	21016.4	25818.4	21951.1	22197.5	20483.8	31578.4	9346.95	23437.8	18957.6	13177.6	50720	16132.3	24465.9	22983.9	18173.4	15572
M348T315	9695.85	745.972	4976.17	1048.97	6228.7	3668.01	3545.93	2707.03	1348.68	13613.5	997.045	3619.76	6577.87	1403.58	4742.57	10967.6	1683.74	8614.04	6954.39	6378.83	4045.41	3826.9	4568.05	3531.94
M349T457	2609	668.452	262630	4543.22	6635.49	119962	2811.6	3985.7	3671.37	17468	1540.19	2354.16	3455.1	851.282	56044.5	6130.54	6343.57	5034	1802.95	26504.4	26205.6	32736.5	30069	34776.6
M350T635	170958	44929.8	277175	33535.9	126946	212236	368878	138728	660677	348911	151265	176712	101233	247417	107148	455154	420403	102342	209516	486778	371262	327715	248598	194442
M351T192	1.10266e+06	835399	941322	880682	903244	964766	987348	1.12541e+06	869946	930049	1.20317e+06	1.4151e+06	1.00717e+06	897315	876539	945208	1.03645e+06	909662	952710	957933	980491	1.00475e+06	984999	926477
M351T636	60346.6	12950.2	94036.1	10881.6	45217.5	72618.2	109762	46850.4	194223	116755	54665.2	57339.2	26033.8	76657.5	33591.3	144534	131351	37222.1	70328.2	171898	120041	110445	77738.9	61411.8
M352T192_1	472367	364684	416684	379867	387743	430449	435532	496071	400470	411264	524659	628932	440332	388146	376154	418042	458143	388205	406923	421135	410870	445096	433071	394094
M352T192_2	157968	120879	138374	120954	123750	132836	129842	151618	112811	122321	148714	202443	142669	117760	117636	131248	134333	130875	128790	125785	110883	134923	141033	122972
M352T954	16122	39469.6	23347.9	51717.6	42659.8	29200.6	47177.4	164463	35018	61720.8	51903.5	27721.8	22766.3	17919.3	22086.1	28086	32963.4	18682.9	22268.5	32941.9	63671.7	51074.7	38674.6	32584.8
M353T192	41844.3	32816.9	39084.9	35804.3	34838.9	35439.5	34110.3	38712.4	31863.4	28601.5	41252	52752.3	35723.9	25191.6	32390.7	32350.9	37646.4	35390.5	37052.9	33422.6	26414.1	39044.9	39181.4	35972.9
M353T315	217252	6914.14	130544	56955.5	98865.5	88388.5	73395.6	59527.2	29110.7	305886	20583.3	84425.3	204086	12895.5	104870	197375	18002.1	193278	90296.9	188707	91332.4	101974	111445	109078
M353T989	3.4685e+06	4.12644e+06	4.68766e+06	3.81988e+06	4.29773e+06	3.67513e+06	5.03425e+06	5.09587e+06	4.41704e+06	4.53959e+06	5.45383e+06	4.14578e+06	4.63587e+06	5.77456e+06	4.89764e+06	5.45454e+06	5.55526e+06	3.93096e+06	4.45494e+06	5.75636e+06	5.88616e+06	5.45933e+06	4.4482e+06	3.40684e+06
M354T315	44513.8	2076.44	28632.1	9806.58	21769.3	16295.4	19049.1	11176.4	7107.74	68319.3	6884.79	18802.8	43946.1	2578.42	23344.8	43612.5	4670.7	40326.1	18388	37866.7	22500	21744	25834.6	23907.6
M354T989	761397	915865	1.02773e+06	828388	960250	809643	1.14202e+06	1.15425e+06	998827	1.01081e+06	1.26408e+06	932225	1.03293e+06	1.33224e+06	1.08147e+06	1.20946e+06	1.26552e+06	862283	1.01021e+06	1.29035e+06	1.34477e+06	1.23542e+06	986041	770459
M354T1027	22377	31140.9	36934.8	18655.6	41524.3	20551.3	38088.1	45465.5	30478.8	32648.8	71507.1	23188.2	28084.8	49070.4	25465.6	60700	36162.4	21987.4	37214.1	44489.6	28494.6	30972.8	22350.8	19379.4
M354T821	99990.2	110570	109080	105775	93195.3	100560	109389	98431.4	99253.6	104127	103580	99867.9	117391	109410	113798	90817	108829	111584	100679	108810	101517	105827	101990	104487
M355T990	122473	160286	163229	135929	155967	140013	186901	193149	164926	170633	197751	154085	164807	209833	175966	184832	203517	129608	162384	217881	216604	201427	162103	123357
M355T705	21668.4	5453.13	39736.6	13458.4	58311.4	31434	13570.5	5844.82	8962.5	54201.8	14486	6791.82	23393.2	20672.7	26530.8	212353	15661.9	23671.4	40124.5	21800.5	40732.8	49920.9	39880.3	24472.4
M356T882	41938.8	47894.1	38397.7	40482.8	45769	47482.4	31082.4	54054.2	46409.9	30543.4	26322.1	43258.9	35437.4	25996.1	35752	30750.7	38986	50594.6	40315.2	27698.2	25560.4	31934.8	39824.2	39988.3
M356T310	14806.4	891.884	36668.3	2730.85	1717.12	6069.18	5064.78	1168.21	804.489	4034.42	1225.48	4699.3	160667	2239.86	10574.5	4683.12	10917.7	2169.25	16697.9	23420.8	16436.9	13491.6	11720.9	17401.3
M356T235	6305.72	1236.58	36624.7	5457.21	1487.61	7773.64	4893.94	947.295	243.904	2500.27	493.818	6265.84	100727	1319.18	10630.9	1917.32	4001.27	2051.51	7341.93	12756.8	12842.4	14137.3	12997.7	13554.4
M356T1078	14482.8	60272.8	38146.5	28578.1	32142.3	24418.4	23962.4	23468.9	28815	24818	32122.2	42611.5	26662	13266	34753.1	26470.3	45401.5	17650.7	24648.7	50973.6	41849.3	35455.6	34358.8	25323
M357T768	117874	83206.4	87689.7	100262	115942	105749	107812	97589	112438	131954	113130	96788.8	89008.3	102592	84087.7	151926	122109	92083.5	75114.2	95156.3	94733.8	103501	95837.8	120532
M357T749	219713	9586.79	2559.95	3753.22	373.57	1040.27	3626.26	1304.42	6150.12	475.241	8003.94	32925.4	3602.74	2634.22	2054.28	2437.47	2816.64	3332.52	6402.43	362715	26494.9	41538.8	23424.6	35165.3
M358T769	24744.2	11770.3	10595	18386.9	14667.5	22033.7	18927.8	16212.9	22900.2	21806.2	21210.6	19770	14792.6	20440	13390.1	34777.8	16061	18752	14343.2	14175.9	11280.3	20916.7	15686.7	18929.4
M359T1026	32721.3	15008.2	22283	27942.5	21142.6	22745.5	24821.8	34331.2	23188.6	35764.5	32318.2	41195.1	18671.9	21324.5	23122.9	43137.3	28232.4	25739	27513.2	24151.4	15207.6	27693.1	24118.7	22086
M359T192	148381	121048	136348	122393	124739	141376	132593	162516	122845	130361	152502	177963	143400	128313	120014	134828	139277	129205	132257	133492	150771	146830	142380	136516
M360T192_1	68607.8	53294.8	62599.6	62712.8	52615.5	61563.4	67555.3	75298.2	53484.4	56148.4	68590.3	78172.8	63736.8	58028.1	54027.1	69643.7	60122	57705.3	59197.4	58381.2	63883.2	62712.8	62298.5	54247.2
M361T655	83950	13423.9	47598.2	34616.9	18486.5	19310.3	25972.5	17068.5	16471.3	55582.7	19683.2	35580.9	29566.9	26903.5	26106.2	61287.1	20635.6	35795.5	45373	154621	44739.6	60729.3	44676.4	62519.5
M361T1118	76580.5	75358.6	82385.3	64085.7	85142.1	70368.6	107045	100932	90364.7	107963	126559	85171	76160	106678	94576.7	87559.7	118861	67921.2	83609.9	127761	120606	112931	81783.6	63096.5
M362T192	140481	122284	136930	130296	124578	146921	119859	158030	118096	91994.3	103968	151623	131057	85537.6	108664	123204	118724	140064	136557	93676.1	85797.8	137500	153097	134754
M363T192	58757.7	55070.2	55218.5	51015.2	57511.3	56938.6	46173	70467.1	52235.4	44551.5	49507.2	71052.1	57218.6	38928	46510.9	48291.2	50511.4	57089.3	55824.7	44025.6	37625.3	55075.8	62778.9	57688.3
M363T1170	88425.2	106141	105340	119986	152536	95298.4	92105	106141	110776	127168	113159	96061.2	100173	118910	122317	201186	103437	99998.4	110376	110170	146935	104180	101427	110567
M363T195	16844.7	22680.8	21261.1	12316.4	16519.6	21556.3	17426.8	21877.5	20171.6	17881.4	12472.5	23287.7	18714.9	11323.4	21523	17452.9	15322.2	20552.4	14054.2	15171.9	11449.5	14971.4	8914.64	16349.5
M363T632	41948.9	7511.41	42763.3	5094.25	18130.5	39626.8	27413.9	14533.7	56664.4	74974.5	26914.3	24399.6	10482.5	30249.7	16438.4	50588.2	29493.7	18420.5	21890.2	74974	40368.6	37865	35392.5	26054.7
M364T547	17032.3	5961.47	32176.3	6996.16	19919.1	40098.1	13717.6	13936.2	70865.3	62975.6	12822.3	22613.1	10104.3	27489.2	10397.5	50739.3	38130.7	18616.5	6568.48	43977.8	19373	33296.7	29360	24423.5
M364T691	30095.9	3786.91	23736.1	4208.13	13932.3	34185.6	58127.9	22901.5	87320.5	46848.3	19850.9	23622.8	8104.67	27487.8	10510.1	47570.8	36907.3	11095.2	27563.4	98875.7	48712.1	50305.5	36649.7	25347
M365T846	52345.6	9455.89	7952.78	11154.5	9830.87	9948.01	12831.5	6975.2	10348.1	15264.8	9466.86	21981.8	9337.32	8425.48	7957.18	10091.8	13810.9	8977.49	7014.53	23175.2	13889.8	18829.2	15686.9	13771.5
M365T1007	54864.1	39103.8	7665.74	27735.5	45216.1	30358.3	53215.8	35490.3	32766.5	43859.4	37658.1	45535	35706.6	33248	31797.7	51765.2	30346.8	32670.2	34732.7	84785.3	47706.9	34613.2	40126	36158.9
M367T192_1	19893.8	12674.6	19784.6	16882.7	13817.5	14603	21830.9	16602.5	13637	20357.3	26744.4	19701.4	21800.4	23071.1	18608.3	20739	26674.7	15112.1	16690.2	22408.7	26761.4	19510.5	16425.9	16588.3
M368T627	66167.7	21959.1	94922.9	13296.3	49585.6	69669.8	81719.5	55345.9	144410	143161	82593.7	123735	7781.32	107554	30087.2	145954	135296	34495	84576.9	86458.9	106480	103226	84241.3	73479.5
M368T1140	201441	226483	178499	188768	200845	218939	207571	193050	193399	184018	194906	195077	215083	182398	186735	204864	200128	197399	192052	716795	173927	204204	209852	204984
M368T886	174427	189260	163793	247570	172210	272294	178000	135953	144250	148411	235637	155513	257867	237518	149900	182854	148172	230225	226481	169377	144477	174359	155185	173707
M368T830	571806	539032	542955	509164	519626	540022	543413	527924	499605	537983	495587	527718	579244	497669	558266	509012	565538	516952	519979	560165	537825	550480	519050	539914
M368T1071	442280	527583	166464	176766	174890	180517	500708	137646	174444	148974	500433	172054	160371	172272	508028	205506	162332	130009	163401	161551	145642	187184	164081	153938
M368T976	808564	506618	1.01446e+06	506369	575425	1.0699e+06	779809	566287	659682	657003	922210	820374	672451	855887	431752	778514	587644	497939	557860	647203	766857	891790	702710	617620
M369T821	13900.5	9266.62	12418	15420.3	16369.6	12365.1	14678.2	21834.6	10369.9	23958.9	10898	11682.5	20815.7	9893.22	8892.61	3181.56	23303.2	19515.6	16904.5	7198.39	11351.3	14931.2	11242.6	11746.3
M369T575	17151.5	5804.2	430057	6628.75	9390.84	48656.4	7616.75	14504.5	8731.53	20793.3	7959	7372.13	7375.03	7949.51	88058.8	13799.1	14989	8162.98	6301.13	23835	32916.9	26173.1	35167.8	46327.8
M369T695	16833.3	7431.47	19782.4	9139.24	12653.8	22473.4	17391.8	21989.4	14698.5	27363.3	21273.5	20800.9	12679.6	26096.6	13541.7	15009.6	25176.9	14109	17155.4	24130.9	21578.3	13194.1	17479.5	18496.6
M369T316	61172.7	2776.12	9654.96	5771.59	9197	5687.74	6419.21	6044.85	5136.94	24241.2	4362.5	8932.07	18383.5	4004.26	9879.92	16452.9	2815.48	15348.1	8630.83	21523.5	10386.8	10758.2	11740.1	12158.7
M369T486	19989.2	7212.03	65973.1	16727	71783.2	15647.6	11425	48249.7	18571.1	220444	14347	25421.2	28387.1	26395.6	14881	53023.4	9685.02	57785.8	19706	17769.8	30341.3	31412.9	33434.8	40993.4
M369T988	137727	170408	186628	155885	184041	159317	209172	214699	179090	189654	217521	158438	194377	233049	194013	225459	206853	163083	183443	218909	245230	217933	184113	157242
M369T169	31288.5	25863.9	22273.2	10689.6	22054.8	16478.9	19387	19173.9	18602.6	18301.4	20043.7	55591.4	14500.2	14585	12580.6	16875.8	19240	17531.8	21485.5	21672.5	21260.2	16324.5	16645.4	20631.7
M369T976	249830	166508	291430	149096	180289	310008	226169	181571	206702	192908	259396	253981	203554	247570	133867	214928	177180	142429	172664	212684	219769	284447	215614	197868
M369T830	161501	153030	150906	142412	139507	149985	153062	146163	152951	147825	148230	151673	169295	131995	169139	155373	157484	143936	147732	158636	145237	154885	160644	153785
M370T942	30690.8	41389.5	17737.9	30473.7	33944.4	32235.1	21016	41722.8	34017.8	22360.3	22078.1	34775.7	26269.6	17636.4	18506.4	23932.2	22574.1	35608.3	36076.7	22595.2	14059.2	19036.2	26876.2	27862.7
M370T486	4654.78	3581.78	15706.3	5215.02	17439.4	4930.18	5672.76	12598.4	4084.91	48448.8	3640.99	4563.97	5968.51	2994.59	4858.46	19699.8	3385.16	14698.9	2564.69	6749.5	7344.33	8965.68	9028.18	10841.2
M370T989	35764.9	39647	40616.9	32738.5	43325.2	37310.4	47321.5	40291.9	41494.1	39016.4	46120.2	37099.7	41072.6	50762.4	43387.6	55248.9	43045.9	34128.9	42557.2	47370.9	54516	48501.8	42859.6	30433.7
M370T810	33621.2	35096.5	33635.3	39482.5	33818.9	30479.1	35220	39902	33262.8	32778.3	31520.1	38179.4	36257	30216.9	41078.5	31366.3	35422.6	37664.5	34517	42651.1	42628	36680.4	33386.1	29037.9
M370T977	41822.8	29842.5	42305.3	28186.1	26750.5	47697	35519.9	33435.4	32570.2	33248.3	52185.9	41280.7	37788	48350.7	24410.8	41586.6	28933.1	27041.7	35949.5	25261.4	42804.5	41995.2	40676.3	32490.4
M371T1116	45677.4	39287.7	40988.3	35142.2	37833.4	35449.7	42036.8	41577.7	40207.6	49986.8	47163.3	42738.5	38049.5	49570.9	41394.9	42967.7	38839	38965.1	41690	53031.1	45268.5	39645.3	43857.8	42887.3
M371T856	129756	120447	93935	142710	126418	130090	143312	147519	144739	162411	174408	142093	132646	163162	118398	159378	138178	135613	119810	113533	119914	130948	135706	168228
M372T856	24064.4	27851	22520.9	28397.8	23520.7	34672.5	32724.6	25189.8	19980.6	18024.6	36324.4	36573.1	23932.7	23634.5	27951.8	24727.1	12262	27575.8	21557.6	25195	18900.8	27693.4	23711.3	36948.5
M374T955	13283.2	27329.3	13423.2	41999.2	27373.9	14975	32377.4	122989	23905.7	46965.7	37143.9	23175.2	14774.5	8940.94	14553.3	21697.1	22416.9	11800.5	17983.8	17185	41520.6	38263	27593.7	26146.6
M375T315	38204.6	3678.32	31901	13553.6	22988.3	22808.9	18499.4	15045.5	9782.68	55485.6	5884.86	17266.3	42965.1	5880.75	20552.1	47164.2	6763.14	35956.4	16911.8	42886.1	22291.9	21843.8	22655	25912.7
M375T850	117412	8983.75	17599.4	8920.51	16760.1	12052.3	46041.7	26293.7	12868	16432.1	11716.4	18725.2	11463.5	7542.27	81734.9	9307.39	12100.5	12700	8020.19	40065.4	40196.7	34011.9	23140.8	21875.8
M376T907	19150.6	64337.8	32401.1	36731.7	49371	27974.7	48149.5	72658.3	56303.3	32222.6	48213.8	51844.6	30342.7	26750	22979.4	45006.5	44024.1	20190.1	29927.2	23784.5	36412.6	37902.2	42816.9	45087.8
M376T1120	58604.7	61665	67558	55964.1	76085.3	52021.5	82830.4	74960.2	62808	77408.8	84256.7	59994.9	62751.2	83649.8	75814.8	83678.2	81107.2	53658	72457.5	95835.3	101558	81155.8	67887.6	49365.4
M376T671	35552.9	9146.09	44231.5	9270.95	25581.4	41233	62355.7	43506.1	150594	110295	26385.2	39741.6	23635.9	35144.5	24196.9	58043.1	69766.1	33781.8	40947.5	88858.5	56216	58695	47289.8	40935.3
M378T260_1	195577	146280	168368	129032	136552	181194	144029	158949	136568	147320	153482	212726	156479	150570	149354	158120	167735	132192	147217	144822	140631	163225	155855	162884
M378T260_2	148796	107582	117240	84336	92476.7	129564	102291	127351	104356	111705	103192	157076	116818	106780	112780	107149	118433	83978.8	115150	101657	95035	104759	117169	118867
M379T260_1	57267.2	40033.6	44002.7	37730.6	34656.7	53885.9	40295.5	45746	34007.4	38801.2	40955.9	67966.6	42518.5	40299	39849.7	42967	47770.7	36115.4	42684.3	43531	36917.4	45214.6	44061.4	42780.8
M379T152	8408.56	10746.2	21210.1	42618.2	22411.5	15956.3	23529.8	22674	18891.6	45926.7	10429.1	21952.9	27931.8	23022	33399.9	14535.9	18790.7	15326.3	11459.2	16671	19766.2	23647.7	23952.5	21453.1
M379T1022	39726.3	57583.8	59037.5	44772.6	169368	51783.6	50180	88844.3	51545.3	196286	47640.2	91112	54029.8	42092.5	102539	114874	77430.2	168127	50613.6	70932.6	108210	80575.8	69357.1	64395.7
M380T645	576346	93037.1	456805	80289.8	206135	697317	875744	344106	1.33291e+06	1.24967e+06	566422	480050	188414	715646	247143	1.26539e+06	748681	399708	410132	1.79628e+06	849660	992052	731867	574316
M381T1119	1.38346e+06	1.53443e+06	1.74302e+06	1.42316e+06	1.80966e+06	1.27544e+06	1.84216e+06	1.72702e+06	1.6076e+06	1.88748e+06	1.87239e+06	1.42037e+06	1.55921e+06	2.0017e+06	1.87873e+06	2.22411e+06	1.80242e+06	1.33785e+06	1.74339e+06	1.95751e+06	2.10403e+06	1.72207e+06	1.45798e+06	1.28278e+06
M381T647	143657	21202.1	141775	35830.8	72494	170783	171350	100463	372803	350051	83334.6	130539	32634.5	200529	108603	343999	211351	83647.7	155214	485801	235867	279130	203151	164354
M382T1119	315132	371464	401073	319495	412942	296798	431963	408631	366752	449729	439472	325249	354772	484347	438709	523173	410194	307206	408537	452649	506244	386549	337302	315229
M382T896	188749	163116	165866	159817	163646	168907	169904	151580	162871	168179	172008	169025	184562	168671	182365	182247	159531	170834	167684	173900	184105	150484	157793	181805
M383T154	56960.6	32921.9	228864	55744.9	107577	13236.2	64312.1	353086	48854.6	173670	38957.6	63670.2	145943	75337.2	81217.2	174613	80286.5	43610.8	42251.5	60996.7	144591	119143	95223.1	92405.8
M383T1118	49111.7	74073.1	68883.6	57967.3	71109.2	50046.1	81873.3	111635	56401.4	66976.6	93904.1	48716.8	61836.3	64265	67745	92760.5	86531	42708.8	80129.1	71503	83667.5	61353.8	47125.8	49038.9
M383T896	53957.1	48634.9	47768.5	47975.6	46591.2	42805.8	47352	43833	42528	42893.6	46626.1	50606.8	50045	47994.2	50055.8	50560.2	48157.4	50927	51648.4	49422	46099.7	44128.9	50604.4	53749.7
M384T195_1	185679	148126	171225	115355	156520	141073	163155	165359	142237	132784	164676	353165	131947	129561	154318	115666	152381	120809	141857	124151	141128	151522	139842	147639
M384T195_2	137034	104337	116247	77146.2	104332	100225	106898	125847	94559.4	91278.6	117712	248683	95535.1	95607.2	104092	87730.3	114360	89387.1	96507	84575.3	93711.3	98893.7	93139.3	102909
M385T195_1	55269.4	37214	51332.2	33818.9	43085.7	35411.1	45561.9	41506.1	41526.6	37627.3	49936.8	102244	35963.3	37407.2	43930.5	33992.5	44550.3	31704	39876.6	36483.6	34756.2	39640.9	38686.7	44085
M385T948	144619	124941	83657.7	148083	125990	129004	123178	115338	126084	151106	141596	142772	115214	137476	118351	142700	134264	117210	111089	116087	110493	111773	122468	134655
M385T869	174980	194114	201803	228409	188185	192659	236599	320504	209257	321910	213042	272166	224716	166423	244672	161361	368369	203905	200978	265955	326436	287709	208791	171939
M386T486	31880.9	11488.7	95418.8	24033.5	103598	14263	17565.9	73122.4	25458.7	323216	11296.1	29739.5	41415.1	32888.1	25319.7	83063.5	14618.9	87703.8	17561.8	6817.28	47468.6	50157.7	49332.8	61619.3
M386T208	14114.5	14695.4	23526.3	6403.99	19710.7	10757	17739.7	10015.4	9222.89	10124.2	8648.03	32106.8	13367.1	11517.7	16036.2	10014.2	17624.4	12243.1	14810.9	9339.43	12990.2	13956.9	10970	15428.1
M387T567	160604	107988	163286	185071	136682	167940	159293	161749	188076	222310	191175	232893	173625	179579	142055	152110	143233	146852	130484	134769	140273	163409	159218	184788
M388T567	36923.8	24499.3	36113.4	38431.3	30753.3	35374.5	35211.2	29840.6	41971.1	51751.1	41614.8	48297	39396.8	43407.6	33176.4	34943.9	32208.1	31366.5	30782.7	31930.2	31831.4	32675.6	32144	38774.3
M389T844	9847.92	9967.24	12526.3	9845.95	12244.7	6927.89	12815.2	18585.3	11986.5	21221.9	11553.1	14548.3	11435.8	9324.77	5653.31	12069	19590.3	13110.2	7186.8	17384.8	18058.1	15749	9238.45	11199.2
M389T506	56212.6	29019.5	109535	17550.7	26375.5	20012.8	24178.2	108228	48390.8	147022	7047.46	32658.7	55261.6	6835.1	26712.4	19329.5	13883.1	38647.5	18847.8	10406.3	30842.7	36010	33811.5	49230.3
M390T576	28152.2	8512.77	27533.2	6065	37540.8	54143.6	50618.2	22409	122469	75658.2	19462.1	29198.7	9696.07	39606.4	18874.1	48817.3	26806.6	17632.7	18524.7	42789.3	43245.1	40634.4	26470.2	33415.3
M391T486	526656	207811	1.4445e+06	412276	1.55936e+06	245654	276586	1.09684e+06	399024	3.91735e+06	174458	505150	670804	576979	419531	1.23537e+06	211707	1.37693e+06	312895	103762	675870	712642	820472	1.00727e+06
M392T486	120493	45733.6	332705	95645.4	355416	59553.9	62743.9	242404	89246.7	890360	35960	115551	162824	128879	92336.8	285471	49797.9	323455	71840.3	27833.2	155539	168455	188548	230222
M392T631	604893	143794	798050	157053	464773	724578	861112	305107	1.24441e+06	2.70678e+06	463261	409653	411996	496322	519317	1.49696e+06	1.16064e+06	586193	573349	1.0225e+06	1.05052e+06	975465	695199	606165
M392T796	6530.89	194.628	3972.17	194.628	1718	39714.4	16674.2	4438.95	10818.7	6976.15	1538.78	9792.08	973.138	8247.51	1622.12	13219	4221.03	2056.39	3621.03	33709.9	11764.7	8174.45	7193.5	6239.02
M393T486	31344.2	8072.25	51340.4	16017.6	59939.9	12613.4	14151.5	44783.4	13961.4	165453	7532.28	15129.4	31033.1	23643.5	18355.9	57533.7	11476.2	63606.6	12280.8	11974	32921.4	33680.9	36529.3	46475.2
M393T316	66249.8	6000.5	51363.9	8547.38	18633.8	30767.5	37911.8	9046.85	20782.6	54493.6	13475.7	20032.7	32051.4	9285.36	27485.3	89871.1	16944.5	17938.7	22369.6	74893.3	33676.7	24939.8	28001.5	39072.1
M393T631	169454	38613.6	223897	59164.6	140317	200539	250414	140707	357195	779468	121686	131284	114986	230834	140472	293309	324410	171586	210315	294498	300781	290226	189999	168117
M394T990	32335.5	48579.2	36713.2	32775.7	35622.9	40920.1	28564.8	50782	40983.9	25149.3	30358.7	46502.1	37839.3	30066.1	34067	12088.6	45841.4	45044.3	39443	31031.7	34124.2	36732	40942.5	35872.9
M395T1075	11395.9	11782.6	4394.25	15091.5	7814.79	16023.2	20298	21816.8	12433.7	14837.7	11547.8	20582.1	8083.29	7218.95	13466.8	7367.07	20279.4	5501.56	11424.6	29772.9	14718.9	11517	19997.1	18804.9
M395T809	75944.5	46426.4	28115.6	30746.6	35572.8	20563.5	32518.9	47352.6	25376.6	31980.7	35229.6	70802.9	36029.8	29225.1	30440.5	12813.8	39802.4	26704.3	31636.1	84223.6	49018.2	41797.8	28448.8	38049.3
M395T990	19007.2	18571	12190.6	12154.5	13962.7	23672.8	22439.1	16415.4	15485.1	14954.4	14322.6	11619.5	15199.2	7003.05	10455.3	20998.3	7328	9132.39	18847.8	25657.1	21795.1	20605.2	13956.2	13313.3
M395T638	54938.2	2038.43	15749.8	7435.97	7815.68	22243.5	28871.5	21914.5	20957.6	26547.2	7479.39	18296.7	11602.7	12827.9	16902.6	10719.7	57650.6	13751.7	7988.33	156033	26513.4	23557.6	23251	15375.3
M396T736	77865.1	12609.3	74007.2	18391.6	50576.9	93052.2	123681	49936.6	168320	191156	78389.1	61100.5	29484.2	108683	37148.1	76407.1	95798.5	46001.9	72192.4	66687.7	109494	111006	84323.7	62521.1
M396T905	2.02125e+06	1.87183e+06	1.90439e+06	1.77063e+06	1.85053e+06	1.94675e+06	1.89184e+06	1.7402e+06	1.84365e+06	1.70536e+06	1.82414e+06	1.85425e+06	1.96245e+06	1.81923e+06	1.91095e+06	2.04254e+06	1.71872e+06	1.79101e+06	1.80538e+06	1.88134e+06	1.7187e+06	1.81024e+06	1.8204e+06	2.02757e+06
M397T508	21715.7	17806.3	21655.8	17236.2	16826.9	14250.6	22622	20556.2	23422	25438	30629.3	31936.4	16639.7	19111.8	13297.7	14925.9	22171.4	16152.9	22336.6	9669.29	19322.7	22203.1	19015.1	18940.3
M397T591	44853.4	28878.8	57450.4	43889.3	34437.4	44008.9	31014.4	42473.8	47933.9	78275	52417	55807.7	42352.6	47101.1	39585.4	32752.7	44724.5	32353.2	29703.1	43025.7	32739.3	42540.1	37808.8	45301.9
M397T646	79734.6	31950.9	45990.2	64870	32360.7	36583.9	38138.5	48666	35465.9	85603.8	38042.8	53362.6	39373.9	36078	54117.9	31576.7	56032.2	47743.7	40596.7	98365.8	58023.8	62252.6	54239.1	52102.1
M397T1120	115596	128151	141983	105488	169259	114575	157641	134654	124859	158173	153064	108167	138856	153885	145678	218091	145291	107008	162309	144464	156129	136379	111954	112428
M397T750	438776	13666.9	6902.21	8317.75	10007.9	1947.78	7718.17	11712.7	2758.5	9722.6	7729.24	82492.6	8305.84	7670.45	6009.66	1837.12	8559.91	8708.94	7725.58	755375	41449.6	72471.3	67841.7	79057.6
M397T699	22472.1	1045.5	11544.5	2650.57	7678.85	13891.1	12227	4209.44	20733.6	16625.5	9946.85	9057.48	3661.54	12728.6	4579.5	36228.4	10344.3	4562.28	8964.87	16386.2	18061.1	13976.6	13809.7	10135.3
M397T1143	152708	182640	171675	223812	196202	168874	353549	209981	179531	193329	187517	181820	225547	181073	185584	146957	180109	151660	212368	140545	174270	189552	190896	196425
M397T905	638685	584654	583533	552167	568121	617800	591582	531941	575592	512606	573188	576796	607960	570808	615180	627609	541726	558478	578057	569121	506743	571363	568142	623840
M398T1120	24721.9	31106.1	38782.2	28907.9	37960.3	22083.6	37155.3	33119.8	35448.4	35634.7	37579.8	19228.1	29996.4	37177.6	37986.9	52155.5	33016.2	20290.2	34282.4	32152.5	34595.9	30086.2	22845.7	29904.5
M398T885	60135.1	55826.8	48925.4	55041.1	50568.8	51787.5	49530.1	64746.6	48847	58010.9	59832.9	56396.9	56657.4	49449.4	51334.3	51680.5	53286.5	49794.1	50994.9	61147.4	62123.9	49428.9	47085.4	52921.7
M398T905	101927	92767.3	104522	91241	92478	107337	99569.9	83815.6	100106	83809.2	91496.3	87583.7	101485	90008	113243	109963	94080.8	99854.2	95794	91518.5	83828	96612.4	93198.1	104037
M399T154	4022.14	3851.9	20344.5	6248.65	9372.81	3131.19	6778.74	22576.7	5159.6	15628	3565.66	5754.55	10371.2	6684.75	7820.61	15636.3	6592.46	4909.84	5370.84	5680.11	11147.6	10464.8	7989.29	8381.28
M399T1025	11090.9	7370.16	9986.6	13912.3	9067.8	7858.5	6558.73	14315.4	5903.61	12300.6	10870	17710	7176.79	11208.3	14117.8	1180.72	7525.38	14244.7	10730.5	11530.5	9795.29	12125.5	8097.94	8492.73
M401T236	48351.3	38632.9	51795.1	26934.3	46633.4	44451.4	41947.8	34685.5	28851.1	35784.7	34236.4	79248.4	44697.9	38508.1	45043.6	36356.1	44795.7	29993.7	36797.7	33889.4	38548.5	46405.2	43733.8	41769
M402T236_1	43691.2	39538.1	51731.4	27101.7	41144.5	40891.8	34697.9	34111.8	30431.3	30775.7	31333.2	65124.9	44037.5	32127	44321.2	35776.6	44742.7	27520.6	32068.4	28676.2	31924.3	35537.8	33782.4	35014.4
M402T236_2	24792.1	18700.3	26878.1	11039.2	21531.3	22716.2	21640.7	17986.8	15596.2	21832.6	17341.5	35058	25372.9	20098.4	20107.1	17575.2	25311	13369	15938.2	15108.4	20754.9	20809.5	19608.5	21243.1
M402T652	23987	15310.8	36028.9	17926.6	17700.5	19392.1	22641.1	32308	22953.6	20332.3	28021.1	24907.6	14961.6	38828.2	20635.6	31486.1	27128.6	16571.2	15806.1	26412.6	34262.4	30501.9	26407.3	17315.4
M403T837	38303.5	7535.8	8622.35	11722.9	11049	8048.4	9900.64	10179.4	10333.2	11190.7	6580.32	17972.2	12680	6464.29	6393.06	9546.33	6604.94	6319.74	7322.47	66131.5	21680.8	16185.8	24423.9	16551.8
M407T486	42274.2	19176.7	125475	37408.8	137718	25591.1	24576.9	94218.7	37015.5	302318	15940.6	46302	63365.3	62506.8	47244.9	110988	17725.7	130441	39343.6	14675.5	59355.7	72233.4	76594.4	104173
M407T306	14483.7	5563.84	36536.2	8030.53	19896.6	10353.1	8173.31	28656.8	20241.6	64987.9	7071.24	10345.6	38643.1	15162.8	7536.42	19501	8549.56	22877.2	7662.34	11232.5	18537.9	15176.8	18553.5	21147.7
M408T440	20335.2	5919.59	104053	4221.33	7235.86	12865	20831.9	9404.57	23475.3	43080.3	11261.2	38459.3	53039.3	18359.1	33892.1	68703.4	128868	14990.8	125230	35663.2	44525.8	43211.7	41919.2	25444.5
M409T567	144038	103152	143527	153671	123366	152737	150005	142777	184259	220370	177436	201693	143529	174960	130133	126944	135559	131857	115451	118892	135382	136159	152217	159681
M409T789	25226.1	6660.42	30899.7	6638.71	31215.1	40225.3	107162	29426.7	112398	129748	31416.2	23958.8	14704	37525.1	21023.5	60076.1	56778	16968	23561.9	48816.2	52474	45875	35238.1	26237.3
M410T567	30485.9	20390.2	36933.7	37245.9	22313.5	32067.9	29939.3	33596.9	36198	46300.4	40023.8	45102.7	32400.2	34049.5	25969.8	25577.1	30052.6	27077.6	24494.9	21682	26828.5	30729.7	34712.8	34310.5
M410T967	127482	121723	136117	134979	121983	112177	123968	112341	114884	123222	125808	120579	130212	137133	132106	144838	119020	119170	137134	116305	118425	121681	123430	140050
M411T315	16906.7	3618.67	9773.87	5762.79	6611.15	8998.78	8066.2	5123.27	4117.79	20264.7	3750.75	4773.14	17595.4	2367.85	8281.25	12398.4	3986.32	14372	8172.56	11343.8	9842.38	8083.93	8979.69	7290.91
M411T994	188342	272127	278598	217858	234970	211117	347406	299082	300319	277013	360961	234188	262095	365470	266881	355583	293524	215132	268687	344057	342872	295878	280354	192669
M412T994	43320.3	54666.8	61448	55482	58231.4	54383.7	77342.8	71425	61880.8	54594.2	83899.2	49154.9	57767.1	81325.8	66571.8	85394.9	63117.8	48193.6	61798.8	75404	61884	60547.8	58618.6	43855.5
M413T191	24699	16767.9	20950.5	16385.9	16107.1	21974.2	20811.8	23335.4	14772	21577.5	17121	33133.5	23536.4	16525.8	18254.2	17139.1	19820.2	16557.5	20028.2	19058.7	17804.8	22747.4	17646.6	20764.3
M413T187	32018.4	16337.6	134017	29524.8	52679.6	7146.52	37123.3	233745	30467.1	115623	17000	31049.9	66501.7	45013.1	47805.5	95633.5	48577.7	30876.6	21688.5	31533.9	81521.4	63695.8	51822.1	50048.5
M413T990	54112.3	75464.9	64893.4	61513.6	76893.8	55838.7	71587.6	66906.4	73657.3	73483.5	68515.4	71413.4	69814.2	78707	82330.1	93722.3	74077.7	57531.7	63561.7	71384	79345.2	71673	57570.2	60942.2
M413T222	200938	112534	125523	107093	116054	157701	134148	150495	121362	119133	169362	255875	177409	123086	132569	129918	146616	107787	129235	127256	117771	135537	129961	135761
M414T222	98801.9	57770	63961.3	49937.3	57991.4	64879.6	58566.6	71605.2	55865.8	55870	77089.6	127516	83201.6	61249.8	60757.3	58040	61680.7	53081	54658.3	58585.8	55470.8	63123.6	59412.5	70552.5
M414T223	28042.9	22280.3	30798.8	20800.9	24881.2	29423.4	23871	24471.4	17921.2	26687.7	27595.9	42710	27267.8	24229.1	22532.3	21284.5	25478.2	17278.3	25776.2	24130.1	21716.7	22444.7	23499.1	25961.7
M414T947	20472.9	11630.7	11296.7	17719.8	11061.4	19640.9	16851.4	27638.4	27920.8	28321.1	12864.9	21535.8	15735.3	17262.3	9102.73	17566.5	33353.9	16502	16651.8	36838.3	24503.1	23306.9	19054.4	14414.8
M415T769	24134.7	18980.9	3221.63	18312.9	17982	23109.8	15963.5	17799.4	18310.6	9847.75	21502.9	25703.9	15463.8	23876.4	9349.51	41327.8	16120.6	16609	14006.1	14596.1	14560.9	19158.9	19559.2	28476.1
M415T643	1.09942e+06	1.51564e+06	1.65032e+06	4.15286e+06	1.35407e+06	1.40523e+06	2.49005e+06	3.14633e+06	1.97734e+06	4.89871e+06	1.74873e+06	2.69007e+06	2.3569e+06	1.71486e+06	3.28579e+06	1.20559e+06	3.25434e+06	2.19527e+06	1.93142e+06	2.53104e+06	2.84149e+06	2.30318e+06	1.50126e+06	1.92259e+06
M415T494	32844.7	14372.9	14832	15536	14285	16554.7	16898	26213.5	20187.9	25414.7	16485.4	40196	21169	7188.28	18770.1	13413.3	12329.9	17790.7	13709.9	12174.6	14904.3	17373	20973	24410.8
M416T642	313817	427461	447857	1.14946e+06	393026	388634	662974	833660	598929	1.35069e+06	492638	755910	662162	487364	892859	335229	998395	265799	288912	480011	793780	638424	455036	537925
M416T591	583059	552454	923684	789815	645611	1.03907e+06	659923	724956	759915	1.06075e+06	948399	824406	760164	959885	708295	543425	759702	611071	600523	603414	630300	725404	918639	820214
M416T541	36484.1	25622.9	43215.7	43446.2	34791	30538.6	30580.6	34887.4	37638.1	60724.6	43436.3	55102.2	39337.9	43786.1	36762.5	26987.9	37985.7	24280.3	21716.5	30116.9	32477.1	33573.4	35537.3	44542.8
M417T641	76573.5	81929.9	92683.6	207412	92105.4	74686.2	124815	150492	111365	252391	92426	113325	131805	86955.5	177626	39119.6	179445	83934.6	79198.7	75627.9	143689	127199	79940.1	108800
M417T591	113189	103046	174604	148599	123649	195816	123607	140596	152205	208578	180174	160694	142652	180602	140178	117768	142983	110811	126296	129484	117407	143002	121761	156681
M417T1079	27052.7	16985.7	17494.6	14655.7	18091	14853.6	23136.5	15759.5	19177.2	20335.6	16082.3	24211.2	15415	12994.4	21632.7	22928	25621.7	13012.3	14575	30391.5	23973.9	19464.6	14618.8	13494.7
M418T591	12453.8	16375.7	27145.3	18420.3	20028	30329.3	15889.5	19998.9	22604.5	31331.9	27328.6	24352.1	20272.9	25324.7	21323.5	16659.6	23630.3	19526.6	23800.5	18081.3	15277.2	25954.4	22267.1	23127.8
M418T665	28409.7	5994.19	22882.3	4227.97	16833.4	26423.8	21494.6	31885.9	52669.5	67417.6	20298.4	22481.2	8669.04	27330.1	11637.4	40471.9	34057.8	16860.2	15267.2	42711.5	31287.1	39359.9	22404.7	22857.3
M419T1075	26371.8	20500.6	35892.7	23956.3	37341	76138.4	50691	43352.8	98870.3	97878.1	26871.6	28768.7	21869.1	42482.2	35730.9	88463.7	47348.3	31241.7	54516.4	17596.9	53600.4	36095	46061.2	54506.3
M420T775	29514.1	15141.2	24628.5	16684.2	80064.3	71684.6	66873.2	51532.6	247991	506269	122143	22668.5	37115.1	103142	56730.3	102371	130260	64311.7	42455.2	48398.9	157007	148575	119073	99507.2
M421T990	114153	136145	139306	118921	127107	125288	160899	178038	148528	139694	183895	118683	150737	189801	150584	160820	187136	125546	128522	173562	147862	149016	139501	112900
M422T991	29995.2	38053.7	33791.5	36445.2	37875.5	45085.2	43036.1	27876.6	42365.2	32496.1	51388.6	31030	38816.3	51968.5	34615	62301	40349.9	30173.4	41108.4	41798.1	44136.2	46060.1	37394.9	32905.4
M422T1077	19446.1	8275.91	47783.3	16071.3	39573.2	36900.9	35935.1	25081.8	27164.2	45343.7	18413.9	17485.3	23975.3	26318.1	22594.5	53211.6	51918.3	17443.1	58470.2	26109.9	34698.1	35144.2	32496	26147.6
M424T594	6415.72	9097.69	10576.1	5429.39	39346.8	7539.12	19005.7	7997.61	10072.8	9163.64	13812.1	10894.8	5260.36	11372.7	5101.36	11997.7	4450.83	4807.07	6412.49	7629.25	11919.1	11140.1	9673.21	7402.92
M424T1104	304477	263747	294002	330436	370636	278352	284759	261283	273689	314561	286036	268232	304675	269442	298176	301270	271787	311809	283961	578423	292797	282141	310444	274128
M424T1140	364571	498769	386145	378555	361471	330017	351015	336112	351241	355440	466053	344827	395967	317159	365040	369184	319625	378688	544121	343406	274273	355749	344289	417931
M424T976	1.78144e+06	1.73405e+06	1.89902e+06	1.75917e+06	1.79771e+06	1.8542e+06	1.79762e+06	1.64897e+06	1.74688e+06	1.62078e+06	1.709e+06	1.67308e+06	1.95237e+06	1.64801e+06	1.8493e+06	1.98607e+06	1.68016e+06	1.74683e+06	1.71717e+06	1.63041e+06	1.53989e+06	1.80973e+06	1.73775e+06	1.87034e+06
M425T373	30603.1	24478.8	16480.3	14330.8	17727.5	13784.2	20291.2	24013.3	20363.2	15230.4	26852.5	38281.8	29456.9	12723.3	13002	13297.1	26101.1	12813.3	15092.6	18085.1	15672.8	17806.9	18842.2	19922.7
M425T567	25855.1	13987.3	25268.5	22202.3	18956.7	24906.8	30197.8	26723.8	38035.2	37983	35794.8	36328	31124.2	29993.3	31786.6	24485.2	28255.5	21666.8	19712.3	21934.5	23573.6	26602.1	27794.4	30580.9
M425T1104	199908	95098.3	104249	104889	107995	84149	83483.9	88674.9	92686.2	110377	97659.8	132451	184341	86028.3	98435.5	99886.7	97525.2	95496	115262	137978	101780	92955.3	102042	107858
M425T975	584928	589159	614884	565239	585863	605747	606996	550523	575519	540576	566096	553045	636767	543679	581206	642832	558969	583724	553313	560938	525866	581457	560898	615189
M426T191_1	20026.4	22977.1	25945.6	9518.43	25071.5	21045.6	24713.9	16106.9	19525.6	16998.3	12563	44764.4	13969.5	16796.8	16858.1	17236.9	12264.3	13849.8	19174.6	11292.4	19950.2	17808.7	19503.9	17407.3
M426T191_2	22215.3	22898.1	27880.3	8847.37	25501.9	17043.8	16827.1	13748.3	18938.5	15319.4	16718.3	41952.3	12698.2	14860.6	13887.5	12336	19892.2	16265.5	20651.9	13811	19680.7	17732	14203.1	19351.4
M426T956	37316.6	33249.3	36289	42805.6	38199.8	33694.9	32105.3	39022.1	33573.4	37444	38767.8	40601.5	40103.9	32529.6	42188.5	38599.3	32580.1	32482.2	32580.1	40006.7	41452	36396.1	35893.6	30352.9
M426T976	102696	97893	114776	105018	113838	115950	104897	108238	110016	97202.7	98466.3	98161.5	115110	91612.9	109408	115509	100425	101012	104296	97007.8	84755.2	106800	101669	112821
M427T269_1	51660.6	33517.4	38242.4	31374.9	24959.1	39017.8	31587.9	43722.8	27135	36562.5	37037.1	46118.4	54384.5	35918.1	37924.8	38271.1	43416	28170	36036.2	37542.8	30391.8	28540	39142	35935.5
M427T269_2	33822.2	21521.3	27115	25268.1	20935.4	32288.9	23561.4	29179.6	22637.1	23547.8	27246.5	37554.9	39694.8	24446	28243.8	23192.4	31362.1	20701.1	25097.7	33456.1	27978.3	22051.2	27079.2	27172.7
M427T987	30513.1	31301.4	67903	32952	30937.1	32402.8	38326.1	35205.2	40139.9	39903.3	37966.1	31759.1	35085.3	40092.7	55252.7	50724.1	38264.1	33771.9	35851.8	38870.1	47277.8	44261.3	39415.2	34225.6
M427T1003	27815.8	42118.8	55635.8	35009.8	44334.2	28215.8	50806.2	36408.3	39283.7	32298.8	56632.4	31858.2	37435.8	42702.3	43125.2	53558.2	46730.4	34037.7	39654.6	43061.7	32207.7	45617.7	32400.7	31239
M427T299	28724	5228.43	36351.5	28989.8	37617.7	55886	59606	44736.2	8798.22	126874	19637.4	18638.5	128658	6552.72	67096.3	36987.3	4333.97	77498.5	35415.8	28697.9	36975.1	46022.9	43051.6	46516.3
M427T909	17536.9	15530.5	16284	16100.6	13843.7	10706.6	14869.9	14740.4	12672.4	19784.5	19974.6	24822.3	13793.6	15305.7	11970.9	15610	18444.3	17213.6	11398.5	27824.3	26088.4	25872.1	19810.8	21058.6
M427T975	11539.6	14195.4	16080.6	12505	9162.03	8379.91	16842.1	13334.6	10896.7	14638.5	14492.4	10613.9	9925.93	9129.98	13193	11634.7	9613.89	11169	12027.7	9337.36	9404.99	13783.7	14455.9	15857
M428T299	11239.4	2417.46	13703.9	9473.26	9394.9	13097.1	13937.2	8156.42	2056.37	32857.5	3324.49	6326.78	31459.6	3966.51	14486	9793.57	4092.62	16734.2	8871.67	13199	8111.85	11163.2	10565	11922
M429T383	31385.9	25791	21036.9	17386	20181	18745.9	18617.9	36422.1	28531	16843.4	22653.7	46810.1	31216.1	11625.2	15052.6	21068.2	28093.8	18803.3	16854.8	15366.5	19612.7	24450.9	24824.1	26634.2
M429T571	92877.1	64821.9	49309.9	35921.6	51498.5	38571.7	73961.5	71598.6	64695.9	80389.4	57708.2	80201.3	63878.7	33099.8	46044	42777.3	126973	31447.6	38594.8	70591.4	83933.5	73074.3	48962	52448.1
M429T860	36386.1	37052.2	40001.9	68358.5	44650.7	51787.1	41468.8	69848.9	40517.8	67574.5	52936.4	56737.9	51273.1	60368.4	49314.9	51210.3	56833	52396.2	51609	28591.6	52389.5	44573.3	55230.9	52776.9
M429T1013	26920.4	33696.1	36445.8	34843.1	40269	36943.9	42586.9	47382	43764.9	61610.4	20143.7	32628.4	33463.7	24384.7	37336.2	41756.5	54657.6	31057	38707.9	49230.4	60676.5	42005.9	35618.4	31967.8
M430T993	12896.8	7544.21	21066.4	18614.5	14882.3	12479.2	33427.6	22155.3	17504.9	22985.9	28201	19747.3	25891.5	18924.7	22589.3	29264.2	18340.3	17115.4	16194.6	32115.4	31709.5	28961.7	23086.5	16279.7
M430T747	37291.3	23482.6	56361.7	29200.7	23248.9	38691.9	32047.1	58470.4	52830.1	43383.3	47224.3	33773	25544.9	72061.5	24420	35452.5	33866	25880.5	32041.7	40944.7	51013.9	45414	36580.1	30156.8
M432T591	394063	353945	640081	558760	406858	710759	417222	487840	478839	779009	640303	583967	507298	583171	457888	333462	522714	347274	395550	421061	372777	509444	452660	518107
M433T315	13909.4	1489.12	8385.16	4379.95	10490.6	6779.38	5450.62	4682.19	3313.88	19130.6	2935.34	5916.86	15500.7	1859.59	9047.51	17100.9	2536.67	13377.4	7091.23	10222.1	6612.96	7052.71	6469.13	6009.79
M433T591	112105	100804	181916	145918	116356	161664	120940	151282	141260	235107	176363	164366	137755	168467	132864	106542	148334	98572.6	111903	119330	112008	141941	125989	159486
M434T591	22130	17275	35702.6	38586.4	23810.4	33051.7	30048.3	30584.6	35722.8	51394.6	40850.9	40607.8	31467.6	37812.8	22328.9	25354.3	36362.1	17098.9	24007	29053.2	21955.5	32099.5	34317.6	30615.3
M435T591	10849.6	12232.4	18122.4	15321.1	9376.42	21844.7	10323.1	14033.4	15849.4	29690.9	21767.1	17219.6	15065.5	17642.8	13709.2	9055.4	15678.6	13677.1	10292.1	9272.16	11163.5	13971.5	13907.4	16774.1
M435T1077	44943.7	29136.2	21338.1	21707.9	28862.6	22403.1	60981.1	35982	44056.9	32223.8	34604	57592.3	58120.2	30308.9	31021.5	32195.5	44073.8	22900.2	31597.9	75716	37054.2	30622.4	33552.6	26745.4
M437T591	3.21785e+06	3.12248e+06	5.0724e+06	4.13803e+06	3.87736e+06	5.68145e+06	3.20524e+06	3.80327e+06	4.28109e+06	5.53493e+06	5.13987e+06	4.49498e+06	4.33219e+06	5.0978e+06	4.17452e+06	3.14259e+06	4.03727e+06	3.69183e+06	3.06564e+06	3.0734e+06	3.3285e+06	3.76677e+06	5.02718e+06	4.30076e+06
M437T542	264063	172985	315984	293780	219015	227710	202542	245937	266838	398925	312790	407539	235784	319378	278397	151828	295325	191432	177583	186479	211423	226404	257104	285507
M438T542	65103.7	50151.6	77515.9	82482	59815.4	64086.7	59035.7	70546.9	73273.6	113128	77194.4	115220	64821.9	94272.9	72614.7	39277.6	81193.3	48150.1	48142	54165.4	55801.1	58100.2	67946.6	76960.6
M438T643	558384	752428	838303	2.00937e+06	589882	768333	1.17116e+06	1.99379e+06	1.03302e+06	2.27294e+06	931345	1.29066e+06	1.02129e+06	918667	1.61033e+06	569454	1.77176e+06	719461	597295	1.26847e+06	1.2486e+06	1.43797e+06	914194	991802
M438T591	872492	868973	1.35834e+06	1.11562e+06	1.02379e+06	1.57585e+06	895670	1.0598e+06	1.13994e+06	1.53941e+06	1.44008e+06	1.19162e+06	1.13801e+06	1.46712e+06	1.11772e+06	877027	1.11024e+06	1.02162e+06	885876	833593	971291	1.00741e+06	1.32746e+06	1.20336e+06
M438T991	22055.3	23759.5	23382	15886.5	23625.5	22432.8	26471.9	27764.3	25652.8	29393.8	29190.1	23345.8	20164.5	37688.8	20401.9	29174.9	19992.4	17135.4	26505.2	24761.7	33194	25762.5	19292.9	17380.2
M438T846	147687	48764.2	16879.1	27411.3	46391.3	221223	57032.3	44257.3	53213.8	27716.8	41601.7	54725.7	51520.4	57074.8	43139	59476.8	40202.9	29010.1	52478.7	101705	92486.7	77419.6	61901.5	55106.3
M438T1075	144795	97186.8	144501	124851	151670	213408	152950	77301.2	135398	80041.9	148558	116533	127533	220085	50423.3	232002	134786	63652.6	153560	188917	183135	185824	146816	123440
M439T591	166090	156012	259782	214754	215969	286895	174170	188460	223400	298556	267774	226625	203169	277047	203178	162599	203343	193819	145369	172727	185625	204113	206065	231656
M439T643	106553	192398	152610	355659	113644	125817	215927	252341	186504	447349	167707	251504	190456	175672	306370	115587	255928	124743	125914	192965	238321	192736	208560	181981
M439T1120	83525.9	128549	137400	118180	132015	114862	156804	134095	129758	147040	156342	109524	120556	168595	138984	190870	137237	116175	135870	104717	131835	124800	118401	98484.7
M440T591	24814.1	22898.6	41720.5	35126.2	33609.8	46730.6	26607.8	33652.2	34017.4	44907.7	41286.1	35051.2	38143.7	38226.6	30294.8	24211.1	35265.1	30944.9	25109.8	29929.1	29312	24453.8	35028.5	36802.6
M440T1120	19615.8	29548.5	35571.2	27885.6	34846.2	26345.4	39637.9	36695.7	26231.1	32670.9	40590.6	23496.5	27339.1	35890.9	31964.8	47873.6	28556.3	28223.9	29842.5	28751.7	30866.5	24996.3	28568.3	24265.1
M440T540	34691.5	1040.27	8340.38	2657.01	29191.9	4081.01	1670.08	2425.75	3730.62	22902.3	455.409	4723.24	5269.12	1386.79	4048.42	37578.1	1371.83	14684.9	5999.28	45797.7	20950.4	18467.1	18073.9	12278.8
M441T210	6530.86	3465.92	22276.6	5868.45	14049.3	2231.29	8876.8	39765	4702.63	38543.7	3400.95	6509.48	13043.4	5337.3	8290.6	19791	7480.32	6871.33	4844.98	6321.46	16681.9	12354.5	9524.11	10228.5
M441T1120	21616	30058.9	33149.5	29321.1	31561.4	41579.3	28095.5	34574.4	36305.9	44932.8	37632.7	28232.7	31898.7	51497.4	38121	48294.8	32655.8	29863.9	31813.2	33552.3	46096.7	33479.7	30173.4	27458
M443T218	26848.7	15984.7	135854	28200.5	48506.9	7743.09	25518	213207	27352.8	142439	18768.7	31595.2	58313.7	39168.9	40535.4	65420.6	44437.5	30637.7	17490.4	22313	77234	61082.1	47538.4	44223.3
M449T492	14099.2	8370.34	18611.8	8501.19	17382.9	5939.48	8176.92	17794.9	13678	51316.8	11487.5	19365.4	9855.04	11279	6281.2	12865.9	8108.68	18629.9	6095.59	10354.7	9212.79	11215.6	13427.3	7780.26
M449T1120	47628.6	63794.5	69574.3	49477.8	72400.3	58949.9	74670.3	60826.6	69670.8	61349.4	92429.8	67758.8	57898.1	105991	70676.4	128286	80073.3	61391.7	56684.6	62032.9	74179	78718	54354.5	52278.9
M449T773	419717	1144.47	2472.43	220.629	486.662	27026.1	6105.28	2364.13	3394.13	10720.8	2416.3	14636.4	1417.14	6427.47	1553.71	6969.28	5366.34	2112.99	5727.71	170056	23225	32990.6	22534.2	26627.5
M451T486	16220	4412.57	11367.7	10291.8	12298	9660.3	6085.33	9615.24	10285.5	20145.9	5599.9	14711.4	8654.15	7139.56	6398.86	9032.66	5745.96	8151.08	5144.07	2567.11	9111.04	10676.3	7471.21	12466.7
M453T1106	270561	229607	286745	258811	276890	363861	284587	255382	255013	276014	316630	300627	278741	359520	234451	296089	263212	243340	284143	288671	358365	331352	284170	258608
M453T1041	631611	623039	745910	663036	698432	663107	653178	594824	644938	617340	612898	604392	710572	599957	667136	719792	603101	641047	645814	563678	548911	639115	645182	678456
M453T591	863864	891616	1.2919e+06	1.13146e+06	1.36224e+06	1.53816e+06	900610	1.07777e+06	1.10115e+06	1.48634e+06	1.32811e+06	1.1616e+06	1.22844e+06	1.39455e+06	1.19909e+06	922922	1.02895e+06	1.02105e+06	1.28486e+06	785854	927813	1.00214e+06	1.40861e+06	1.18522e+06
M453T543	103646	74002.1	113428	137096	92294.9	87919.4	86074.9	101814	99762.9	158469	120263	160114	101163	116578	129551	55000	117350	74117	73587.9	78824.5	89717.4	99034	101247	116124
M453T235	4.48894e+06	3.25306e+06	3.70309e+06	3.06036e+06	3.29965e+06	3.94353e+06	3.46178e+06	4.02364e+06	3.17747e+06	3.44892e+06	3.9973e+06	5.35915e+06	4.14686e+06	3.46886e+06	3.53965e+06	3.49835e+06	3.83626e+06	3.10529e+06	3.56811e+06	3.49684e+06	3.42004e+06	3.70524e+06	3.70076e+06	3.54358e+06
M454T1106	95294.1	82451.2	94615.5	92927.5	90844.4	127785	102181	91240.6	88129.5	92479	112097	100422	99682.4	87638.3	81594.2	115627	99244.2	78863	93270.9	111497	125717	103083	96370.4	95220.4
M454T1042	228193	225402	253800	236747	243520	231773	229226	212253	225885	221227	215930	216690	242739	213618	225236	247949	218098	220888	232345	203578	196005	229492	227401	240331
M454T283	46048	30578.1	28664.9	27039.6	26017.7	33833.1	31089.9	31040.6	23900.6	23672.2	24374.3	41614.1	35078.5	28612	35499.6	33331	32894.8	28796.4	34075.6	26916.1	30055.2	33364.1	33492.3	37313.6
M454T235_2	2.8284e+06	2.00512e+06	2.14637e+06	1.82398e+06	1.97009e+06	2.33054e+06	2.1057e+06	2.44506e+06	1.95392e+06	2.04717e+06	2.40043e+06	3.50882e+06	2.46839e+06	2.11685e+06	2.10877e+06	2.07506e+06	2.36863e+06	1.81737e+06	2.10591e+06	2.08261e+06	2.04678e+06	2.21348e+06	2.19844e+06	2.21429e+06
M454T284	21947.5	12304.2	20445.1	12589.6	15090.8	17940.2	11193	20263.1	11731.9	14706.9	13946.5	24129.4	21247.5	14715.5	17960.8	16864.5	16576.8	13141.7	14860.2	15504.7	18401.1	14870	15634.9	17674.4
M454T591	221925	232919	364162	318582	372308	425029	244563	291679	313970	365203	369193	335043	354730	371763	334679	266177	291071	459632	226169	220908	247730	256423	367484	326742
M454T543	28259	20637.6	30307.3	35768.9	23008.5	26069.8	24212.1	27876.7	29796.1	38514.3	29408.5	42643.5	28338.9	32062.4	37827.5	19118	28837.4	19640.7	22645.3	19022.9	21532.2	24863.8	29381.2	33347.2
M454T235_3	1.02585e+06	677390	726873	610683	665788	788967	716980	823220	664642	690518	823989	1.26266e+06	839220	690275	712736	692655	785753	589003	702883	678928	690095	726053	743489	759619
M455T1041	45247.3	41186.9	49739.6	47342.4	44142.8	36888.3	40046.5	44555	43806.1	35911.5	45591.7	42465.1	45491	40148.2	41273.6	45719.9	42200.8	42817.6	41303.1	38923.2	38750.8	44745.4	39569.9	45538
M455T235_1	244787	164085	167136	137118	156248	195383	183437	198109	163234	163384	205841	315943	205468	171458	174040	173786	189540	135943	167717	171150	164445	173231	177039	186745
M455T1119	7906.98	18393.4	24375.2	22164.3	11676.8	13123.2	23893	19503.3	20893.2	20631.3	30572.6	16336.4	20336.1	34808.6	23701	26196.2	22507.3	22273.3	22068.1	16199.8	20027.3	21734.2	16697.3	13815.5
M455T235_2	58178.8	40992.5	45148.4	37407.1	39793.4	47254.1	41889.2	50566.6	40658.4	43438.7	49226	73093.3	44651	43288.6	40927.7	40344.9	49427.1	35943.4	44402.4	41848.8	38309.3	44702.3	42179.9	43289.2
M456T591	25953.3	21042	35148.5	33462.6	28802.3	42977.9	29074.6	30170.7	33929.4	39395.4	34269.8	35398.3	35502	38868.3	45082.8	28269.9	30055.3	23156.3	20625.9	25438.9	24544	32784.2	37299.3	38631.8
M457T229	22260.4	17183.7	76224.7	19278	36707.5	12105	23880.2	121384	20267.6	92716.3	15184.7	29827.7	47087	23641	28449.9	45191.7	23889.7	22728	17690	16306.9	50097.3	39105.3	32997.4	24773.3
M458T254_1	37447.5	36359.6	39428.2	21561.8	36291.7	31193.3	36773.1	24461.2	19840.4	28223.1	21392.5	44100.6	35809.4	34343.3	39585.2	27360.6	31692.2	25775.3	36644.3	17723.1	26674.3	29951.7	31563	30869.7
M458T255	36532.8	29750.2	39523.4	22095.5	30471.9	31564.8	29610	21629.2	23714.7	27920.8	22539.8	56337.2	40598.8	33584.5	40808.7	28787.5	36725.6	24777.4	27827.4	22903.4	29402.3	36279.6	29471.3	34118.4
M458T254_2	31275.1	28392.5	23231.8	10442.8	19963.2	22026.2	23822.9	15284.4	13581.1	18368.9	15388.3	34552.8	29143.5	21324	23780.3	20325	24076.2	17422.1	18508.7	16085	16054.4	21585.7	18515.5	21836.3
M459T218_1	10509.6	4703.81	21560.1	8359.92	9669.43	5247.16	6610.89	29518.3	6270.05	20147.6	4318.5	13403.4	12804.2	8250.22	7989.53	14227.9	9485.43	8298.4	4110.09	8664.62	13310.1	9210.02	9739.11	8226.21
M459T218_2	144388	117539	134694	69566.3	115883	107001	105278	106998	87735.8	105737	99889.7	225946	116187	92646.5	118731	87441.4	126273	84863.3	101376	71089.4	96950.5	102978	104202	103220
M460T218_1	116188	86137.6	116341	62007.7	94432	80468.3	96280.8	85145.4	75439.6	74624	85040.1	206813	79933.6	77630.2	91928.2	72325.1	91449.4	74163.1	74354.3	71067.1	78612.3	76985.2	85265.2	77019.6
M460T218_2	49088.9	46254.4	44061	30852.3	38542.7	36523.7	39222.7	37875.3	38214.4	34109.4	36524.1	85071.5	38083.8	37594.5	43259.9	31024.6	42136.3	31228.5	38029	31067.7	40266.8	33109.6	36966.2	33901.9
M461T1042	65498.1	54170.2	303915	82570.7	176827	242587	128347	96467.3	95574.1	222833	59647.1	92264.4	80759.8	90309.5	94049.3	384890	124864	78706.5	148074	50377	102297	161641	117134	136391
M462T152	290857	195043	223243	151286	193907	187216	201480	240037	190810	161666	223506	477299	176387	157315	161577	163157	188435	154949	185595	163222	185988	187606	180786	210278
M463T152_1	161699	112345	127581	91355.9	113697	105767	118425	137698	114600	99630.1	137043	272518	110801	93343.7	89498.2	89668.6	112056	88098.2	109058	91742.7	99736.3	113678	103863	124271
M463T918	818.367	637.893	13830.9	1508.16	5286	11967.3	30263.3	5437.1	95208	17391	5880.2	6454.86	1383.22	9389.72	4411.53	14030.8	11591.3	2083.57	2018.73	2873.35	9291.83	12853.1	9224.77	8676.22
M463T847	32706.3	21985.9	18782	16685.6	23476.2	17439.6	31346.5	26996.7	21450.8	24076.7	21840.5	23729.9	17378.8	15671.7	25839.2	22164.2	24850.9	14949.9	18832.1	39957	29803.6	28570.2	20448.4	22823.7
M463T152_2	55897.7	33607.2	41039.5	28092.5	39403.6	30329.1	38911	39625.9	34826	33627	47710.6	95640.4	34089.1	29002.9	28688.2	31677.6	36482.3	26683.2	34768.5	33173.7	38076	32851.9	32684.1	39129.6
M464T235	1.60629e+06	1.17903e+06	1.32741e+06	1.11922e+06	1.15682e+06	1.38672e+06	1.23404e+06	1.44499e+06	1.14266e+06	1.21127e+06	1.40895e+06	1.96518e+06	1.46962e+06	1.22954e+06	1.24871e+06	1.24215e+06	1.36156e+06	1.08635e+06	1.24971e+06	1.22621e+06	1.23352e+06	1.29239e+06	1.32302e+06	1.30147e+06
M465T235_1	957040	690198	768047	653076	703217	816579	736465	848636	668098	706038	829401	1.18586e+06	875991	739208	765999	721522	807761	635836	755645	705184	701417	798833	781216	769046
M465T235_2	315320	218882	250228	206619	218641	269720	231625	278526	203849	230725	270622	393539	285843	230035	229870	227954	261508	205252	235404	227924	230035	246457	250402	251321
M466T235	83726.5	56716.5	65562.2	55698.4	55728.6	69828.2	62620.1	75740.8	58616.9	57340.6	71348.3	99978.6	72152.7	63306.9	59387.9	60046.4	64834.1	51894.9	64240.1	62280.5	58508.3	66665.2	72429.6	70659.7
M466T1120	5919.35	16911.2	14077.2	13917.3	18741.2	16573.3	14702.4	12273.1	8654.69	12873.6	14561.6	9770.07	10733.4	21366.9	12781.7	11910.5	17632	16524.2	16121.2	17611.1	9463.02	12944.1	10002.5	15818.2
M467T564	19810.4	15218.1	22527.7	17812.9	8508.5	22230	6948.04	20360.7	17610.6	18801.2	24931.9	24548.5	9082.59	19277	11709.5	10158	13954	10889.7	14384.9	5757.8	9779.47	8683	15361.3	12032.4
M467T234	34147.6	25277.2	38704.5	25092.5	26230.5	35141.2	31951.3	34554.1	21968.6	29179.2	36903.8	41738.1	31710	25424.6	29959.6	31110.1	35189.5	27131.8	27893.1	27671.7	31922.6	35099.2	28181	27403.2
M468T571	6091.28	1506.51	13305.1	2910.92	19921.3	6964.32	7668.85	6709.37	5801.39	11340.6	13031.4	3296.11	6396.01	3712.25	65379.4	49946.5	7928.45	6588.81	6772.95	17319.2	21498.3	20455	18710.8	12577.5
M468T688	9565.81	3815.6	52036.8	3442.31	7608.04	15284.9	18284.1	8272.55	26123.4	48864.7	23248.9	11906.3	6417.87	18592.6	8079.61	35299.7	18656.9	6575.35	23009.1	18290	30815.5	21308.9	23877.1	15580.7
M469T383	65259.7	52459.6	32496.7	31652.5	35107	34087.5	41829.7	55507.2	50566.3	35013.2	52046.5	96106.9	60225.5	24159.3	24282	30737.7	53543.2	33349.6	31991.4	37197.5	39470.7	38836.3	44321.3	46955.1
M469T1003	29114.7	21882.3	36309.5	38408.8	40167.9	33781.3	36901.8	20373.3	35131.8	39991.2	56654.8	40903.7	32315.1	46926.8	20663.1	46180	36679.2	36783.9	38108.5	41745.5	40123.5	37432.3	29983.1	29925.7
M470T383	17748.1	13648.9	9537.54	8479.18	8688.17	8215.26	11130.5	16151.6	12956.3	9264.45	14388.1	24501.9	15908.2	8697.97	6432.11	7045.5	13617.7	6713.43	7387.93	8126.16	10163.1	10744.8	11853	12097.8
M471T799	14732	29423.5	50857.5	7749.65	22228.2	46831.8	11719.2	5745.67	26153.9	32281.6	37962	56879.7	16948.1	22071.3	33684.6	31365.6	21964.7	39400.2	39985.4	9371.12	19051.6	32482	39366.7	30330.7
M472T235	173022	125855	131826	117432	119183	146041	129162	162273	117233	127538	145717	212151	153751	131060	135213	123025	151193	118036	137827	131525	131878	142642	134645	145803
M473T235_1	107803	77865.2	86284.5	68235.5	81612.3	89055.1	79542.2	92954	77086.5	79809.7	82286.3	131535	97788	79593.5	84706.2	81043.5	92595.6	68613.1	83387	83817.5	83083.8	85071.5	82570.2	82536.8
M473T235_2	45069.3	35584.4	31128.8	29739.4	31759.9	37423.1	37564.5	41436.6	30621.8	29376.1	39516.4	55175.9	38424	34158.3	36942.8	34809.4	35539.2	27332	37023.7	33106.8	38627.7	35296.9	38268.5	34031.2
M473T152	90248.4	58512.1	63945.1	48911.4	57897.5	52638.9	61287.4	64971.1	54637.2	50702.7	66840.5	144479	53114.9	42765.8	49114.7	49262.2	55398.2	48329.7	53363.8	51867.3	52795.8	55547.5	50085.3	58724.6
M474T152_1	48542.9	34819	35683.4	29110.5	37611.6	35399.6	34034.2	36868.6	31817.7	27723	41575.1	85741.7	32670.2	26916.6	25797.6	24644.4	32667.5	26962.7	36253	32682.3	29710.5	29643.3	27899.5	35156.3
M474T842	14274.7	998.735	4786.93	1296.73	5478.43	8318.46	7634.45	5308.16	9924.54	34924.5	11618.5	5622.52	3059.16	15095.7	2586.73	6854.96	7580.45	4055.86	7667.19	14901.4	13833.3	10609.9	9884.9	6728.63
M475T925	5992.92	9165.15	52567.1	9358.75	63045.3	26946.6	26427.9	119701	41669.4	250411	5811.22	13528	9287.68	22971.8	16193.5	37423.4	10384.9	40654.5	11002.3	1941.55	42375.6	36848.6	32695.1	26958
M475T235	1.06547e+06	820402	907774	778952	785721	960488	829541	960152	775554	820972	953061	1.22071e+06	1.02492e+06	852652	904473	847603	938651	786977	846466	854197	838553	914092	891886	853201
M476T235_1	581607	451838	496497	435938	449360	560678	482330	543206	423317	450701	538038	676676	559101	497094	501402	484766	543355	440718	483623	488512	494980	521582	510392	484252
M476T235_2	211173	152004	169144	142511	154437	179554	153128	184330	138617	148753	181197	223991	201950	166495	166429	158003	184122	159716	168664	169013	159548	168057	166492	170206
M477T235	52720.8	39052	47221.6	39043.2	40250.6	49346.3	37043.7	50318.7	41881.7	43417.4	45662	68601.7	53547.7	43451.5	39385.2	41063.9	53260.3	38994.8	40745.5	45074.4	36147.2	48922	42941.1	43478.6
M477T868	268938	143.632	2331.91	337.343	1229.98	74227	12647.9	2847.49	3260.91	8082.92	5364.66	12066.5	1964.27	4257.93	675.185	10487.6	411.644	1981.06	4204.19	421284	61028.6	49499.5	40915.3	43699
M478T636	1708.09	3327.64	12405.9	50.1972	3801.65	40329	33163.2	38366.2	144786	74835.7	38543	31149.3	250.986	20786.5	1577.32	24664	37051.1	11005.2	11063.7	12982	22093.9	28819.4	23173.3	29635
M478T735	141574	33560.4	180195	30713.7	56472.2	34117.3	29039.6	52775	56147.9	119603	24283.6	51622.7	33436.3	101856	52959	47725.2	33957.4	27786.6	40692.7	84715.4	70451.4	64798.6	56581.4	52763.7
M479T735	50548.4	13463.1	60565.1	11171.6	23266.8	16839.5	13900.9	12981.8	23769.3	46787.9	9816.51	22450.4	13189.7	43978.4	19776.8	20230.1	11269	7680.24	12106.1	40374.2	26801.4	27177.2	25012.9	19971
M480T235_2	19060.2	15870.2	14455	13661.4	13423.2	15567.3	20624.2	15088.8	12822.9	18367.6	25777.6	24298.8	20314.2	24158.9	16377	18424.4	21572.7	11702.7	14711.2	18950.5	27780.3	17554.8	19147	14840.4
M480T704	22944	21396.2	44743.3	5600.72	17265.1	65176	68518.3	44369.3	226903	184396	45768.4	34375.4	17405.2	61078.5	22587.2	44925.3	82976.1	29624.8	52312.8	19422.8	53043.8	44694.4	59199.2	61514.5
M481T1104	73289.8	67814.3	80815.9	69738.6	70502.5	77800	79699.1	73540	66996.4	75989.9	83823.5	79740	77943.1	75874.7	70732.4	75440.8	71114.9	79870	76029.5	72834.1	90506.6	77265.8	73387.3	82184.1
M481T704	18437.1	6934.42	13388.7	1087.07	5038.85	17265.1	20479.6	6167.54	62505.3	51740.4	10621.8	17391.8	4415.35	10429.7	8686	17933.9	24905.2	9904.92	15230.8	16949.1	20740.3	10797.7	15167.3	15685.9
M482T626	4112.33	1747.74	11255.3	3377.84	18178.3	11551.2	6250.27	7191.11	8026.14	10288.1	8050.46	4559.74	6165.33	3841.98	66835.1	57730.4	9578.13	6509.14	7768.29	14389	21388.8	22186.9	17623.9	12996.2
M482T783	17114.3	4786.82	59191.6	2068.44	11827.2	34538.7	117513	16544.7	148725	100908	33261.1	19569.2	20404.6	26921.4	14041.5	94797.6	62417.8	21493.3	34017.2	91077.7	66857	65953.1	50431.1	38439
M482T720	16116.2	2625.9	32943.2	4701.64	33222.8	43440.7	10383.4	3949.83	5852.71	46328.9	13595.1	6713.47	18895.3	10498.6	96691	200266	8974.04	14302	18441	104132	51996.5	41632.9	38321.8	26630.2
M483T235	111068	86390.5	104556	88858.8	82154.2	99065.2	88366.4	107171	80341.7	90448.4	99009.5	135686	115350	94567	99257.4	88361.9	99176.5	89649	97372.1	96578.9	90804.7	106508	96243	90637.9
M483T783	12136.6	7073.71	17150.7	5564.81	5229.6	13325.1	37041.5	9502.8	42909.3	30701.6	10003.2	8849.8	10043.5	10189.3	9415.8	27318	18167.9	5858.15	13732.4	22710.7	17195.2	19933.8	14678.2	11110.9
M483T718	12222.8	2641.98	10848.9	3495.5	10148.2	15929.1	7412.97	4981.42	6308.67	16383.8	7783	6477.02	8246.53	6197.07	33221.9	58491.4	7377.54	6155.28	6417.69	34286.4	15828	15526.2	11565	8240.97
M483T1121	52966.9	44787.6	35494.7	35740.9	55690.4	54517.9	75680.1	82014.8	44019	74451.3	42934.8	48740.8	62030.9	36675.4	59980.6	39007.9	40893.2	61374.2	32381.4	56811.2	80377.6	58247	51015.3	41608.4
M484T235_1	61818.8	46752.6	61234.2	51929.7	56442.4	65329.1	65349.8	60717.8	51906.3	50217.3	61246.9	77886.7	69446.2	53822.8	61219.9	56072.5	61917.5	56669.1	55915.8	56880.5	56281.9	58973.2	59021.7	56062.2
M487T983	19482	20231.6	8632.68	12525.4	14604.3	15686.8	24804.4	34701.4	27794.7	21132.3	10095.2	15197.7	5644.77	21991.8	8617.52	12607.1	9997.47	19529.2	10693	44290.8	24639	13871.6	15468.7	18273.5
M490T688	6342.46	4343.92	20025.7	2864.24	10167.8	7248.66	8659.81	4985.84	14165.4	17916.8	10747.3	4906.11	4631.97	9187.93	6285.13	15606.2	7355.29	6041.94	11010.1	8415.52	12374.9	10093.4	8622.92	6517.51
M490T1129	23381.2	4126.4	4765.87	857.712	13263.1	201873	15695.6	9389.59	11271.4	15201.5	3821.64	5208.43	1269.92	10880.8	171.542	42998.3	7784.97	4306.74	16423.7	36063	28311.3	28950.9	22124.8	24599.3
M492T652	6382.78	6886.98	32250.4	6711.34	14171.8	36536.2	27466.9	30464.1	69970.1	65606.4	27210.9	34244.8	6662.72	22020.9	20076.7	36806.6	29272	11446	23266.2	7550.44	21994.4	28927.1	23473.9	23379
M492T169_2	20173.7	16423	18509.3	6509.2	14419	10472.7	11190	10198.3	15947.9	13019.4	13972.9	37948.3	9356.97	8666.27	10058.7	8451.54	12165.7	10732.7	14035.9	13984.9	14386.1	13246.4	11904.4	12575
M493T1076	86269.2	20630.8	11659.2	9128.61	18663.2	14437.4	32262.3	16094.7	28552.4	20194.6	17985.3	41813.7	15565.9	14686.8	12171.6	26091.6	7996.57	17181.1	14884.9	66567.4	30222.7	23661.4	21546.2	17944.8
M493T1027	708548	13897	8016.61	6630.14	11280.8	11292.6	16105.6	14616.2	14171.8	10660.5	8243.92	32164.8	9485.91	7614.63	7530.04	10871.6	9479.35	8711.65	7184.55	122147	101746	87269.3	76414	59831.7
M494T722	17943.7	16714.6	69388.9	5300.46	16375.8	47458.5	39317.5	17750.5	91809.5	147022	39466.1	33977.1	20024.9	55204.8	41820.6	70320	56115.9	26618.6	59770.5	11862.9	50754.4	53671.7	43815.6	48856.1
M494T606	5052.68	4093.33	36351.6	7413.87	64941.6	23828.2	9003.42	12665.7	28227.9	30568.8	17908.3	5416.76	14997	5286.36	704689	129281	28665.8	11876.3	12707.6	27491.6	87328.3	89255.7	83268	77500.5
M495T591	193188	228532	302469	288303	246652	320145	233206	269395	275931	363404	340774	274088	300030	354072	283644	200385	275356	240302	205638	208869	244155	271338	300256	278502
M495T642	212384	207200	250496	928047	247630	237019	371182	379864	298639	1.13034e+06	289885	387809	366582	351717	858913	186526	375255	277224	261204	240279	323481	276885	308860	333564
M495T722	12723.6	3461.02	19089	893.149	7647.86	9425.04	11556.5	4277.91	25581.3	48424.3	13202.2	9528.49	5951.68	13540	8876.05	22677	18422.2	7492.69	15463.7	8341.08	10955.2	14722.9	14105.8	15012.8
M495T1074	47764.1	27121.6	37737.7	38200.6	57897.9	32526.8	34812.8	37278.5	29264.9	34470.7	41650.2	42277	35273.4	28814.6	29984.6	62099.1	27667.1	31729.3	28123.9	41368.7	36615.2	31555.4	31779.8	33883.6
M496T592	52349	60619.4	93661.4	87070.7	69093.3	95692.8	61276.4	74484.3	81611.9	104549	95563.7	86021.9	81111.7	99078.7	81647.2	71203.3	89529.5	72504.1	88861.3	66843.1	67933.5	81707.1	80851.1	74047.9
M496T643	46893.7	70838.7	65585.1	269802	82616.6	71620.9	95362	107480	82979.5	158417	85221	104494	98423.2	79120.2	130679	42212	173260	86925.4	74533.7	76945.9	87473.6	118803	81680.4	85357.3
M496T686	114129	24523.3	849929	74819.1	698967	632424	264468	128220	307752	671035	235242	80670.9	309513	163765	1.30518e+06	3.83271e+06	173697	177903	353326	383841	939235	658207	603834	472943
M497T592	68475.2	73502.2	115643	114645	86155.7	135492	92005.1	95694.9	100581	140943	120249	107698	104628	132028	97374.2	79169.8	104713	99450.8	74128.5	87660.8	97750.4	105389	113696	105619
M497T642	56524	83488.6	92974.8	355838	121662	89949.5	138873	134900	90828.2	430417	108306	289108	137811	112125	226098	75091.4	157761	106557	90061	100051	195686	156317	119570	115160
M498T591	18801.5	20246.1	26664	29369.4	24979.2	34737.6	23929.6	27925.3	25174.8	33803.4	34980.6	30616.6	24625.8	45581.1	27174.3	24616.8	24818.5	25190.9	20911	20131.2	23923.5	31959.6	32603	26269.8
M499T592	24791.7	26077.9	40668.6	41392	37845.6	40351.6	27323.8	34865.3	36874.2	47547.4	45604.5	33888.5	43309.1	43991	38634.7	28792.1	42721.1	60159.9	29643.8	43595.7	30548.9	29807.9	27518.1	36921.4
M500T636	3308.49	3972.93	10662.3	2108.43	7419.67	23152.4	18383.7	21584.3	66496.1	33619.3	16800.3	10418.7	1107.51	12233.9	5942.39	15726.2	12004.3	7135.06	9491.93	8758.22	14367.2	10488.4	16531.3	15073.7
M502T704	12079.8	9016.1	23712.1	5337.28	11916	30206.7	38501.9	23198.9	118734	81875	30515.5	16416.4	10278.3	28521.7	13351.6	20863.1	51379.8	18710.2	27305.1	13712.4	25662.9	26998.8	27260.7	30556.6
M502T644	16889.4	24366.8	100921	16500.2	36882	103546	176031	90581.5	819225	181335	90085	64658.8	30388.6	109208	33179.6	90417.1	120478	40928.4	54350.9	40056.8	89291.3	99441.2	99819.6	107299
M502T294	27083.2	19918.6	21930.4	13913.8	18335.3	26348	18053.7	19595.5	13510.5	16835.5	16486.7	26386.2	23809.6	19716.7	21918.5	22299.9	23464.4	18626.1	18715.6	26572.8	21191.9	18777.6	23720.4	26146.9
M503T644	13810	4561.5	33596.2	11018.9	18913.1	33356.8	57643.2	33907.6	242499	55977.9	33502.4	30820	14172.1	33822.6	15777.5	52128.9	38560.7	18097.7	20274.5	20568.4	33913.6	34363.5	37253.9	36619
M504T235	61594.1	51497.2	56219.4	50220.2	51698.5	60394.8	56868.9	59633.4	50072.7	51150.6	62366.8	78531.5	62306.1	60722.1	57246.6	56583.6	59594.6	49939.8	52840.3	48861.8	55623.2	56603.2	60323.9	52251.4
M504T783	4939.03	4868.36	23722.8	4477.68	8273.79	17439.7	46653.3	9964.36	54529.5	39140.2	11047.9	5980.29	9073.4	11611.2	7289.58	34094.1	20186.4	6537.5	10770.4	32516.2	26803.4	23405.1	19265.2	15557
M504T719	9407.01	2945.94	16553.9	2704.27	14456.7	21959.2	4600.98	2850.28	6729.3	19429.5	8674.83	2564.64	6282.83	6982.18	33753.4	73321.4	5603.17	8076.62	7284.65	39314.2	16968.8	20486.4	17235.2	11649.9
M505T235_1	35720.5	27929.5	32495.5	30308.3	27415.3	38325.4	28657.4	36668.4	30227	28627.3	38982.1	44143.6	41748.5	33626.7	33005.3	28864.8	33230.3	23588.6	31196	29152.6	31556.9	37930.9	31748.3	29483.6
M505T592	34205.3	38260.9	55668.5	56213.2	48024.7	54986.5	42865.4	51680.9	52283.7	71716.4	63619.9	54948.9	57014.9	61680.4	55334.9	42386.9	58302.3	49520.3	35668.7	39604.9	43272.3	58561.8	56167.2	52498.2
M505T641	36206.4	43806.4	51832.4	180070	36079.9	57168.1	125744	77339.2	64261.3	219010	52436.7	55198.8	79376	49440.7	83989.6	33892.7	59245.2	16181.4	49226.1	54399.9	61632	53408	57738.9	69113.2
M507T579	15022.6	4972.14	24630.7	5935.94	49317.7	14205.2	15195.3	14849.9	11642.5	30139.8	29226.4	8602.25	7750.27	9083.46	16622.8	74519.6	16984.9	4057.63	19904.6	12192.2	31051.8	27721.9	23069	18661.9
M507T845	47012.7	25778.3	17619.1	30708.2	28820.5	28799.7	28326.9	34667.4	29716	37024.8	31675.7	34426.4	25560	21622.7	27087.5	29622.9	29490.3	22484.3	22285.9	42405.1	35415.7	29835.4	27383.8	27389.3
M507T1073	218112	18438.2	13148	11948.6	17871	11326.2	26339.6	26535.4	28841.1	18685.4	16370.7	32063.1	15754.5	11468.9	13354.5	18443.1	22000.7	15610	15245	85066.4	55843.6	49637.6	34069	29385.8
M507T989	28016.2	29643.1	39950.4	29602.4	31496.3	26983.8	31420.6	35775.8	35280	36335.3	36941.3	30767.1	34620.1	41675	32702	43470.3	40672.9	26993.3	30367.8	45115.3	41140.8	36175.9	30594.7	23189.4
M508T989	17954.9	23094.9	25005.5	21170.6	23089.7	19645.4	30082.7	23732	26136.4	25237.9	32795.8	19955.6	28627.6	36838	25717.1	29777	28415.6	25526	23809.4	36209	39072	28805	23122.8	20420.8
M508T736	44221.2	5503.72	37734.3	9022.16	35436.8	26385.8	8031.6	7866.97	13652.2	43949.8	14173	12852.5	10304.7	13551.9	48464.1	45692.3	25244.6	10252.9	31599.3	11760	19145.2	22993.5	25313.1	22588.3
M508T1073	69630.4	4132.15	1178.63	730.86	1807.95	146.172	4622.52	8946.1	6384.77	2767.26	1661.24	8303.67	3069.63	900.384	5195.73	3801.61	6300.93	5024.78	3011.67	26371	17181.2	11012.1	11737.5	9469.55
M508T988	9145.01	13175.5	15154.8	12980.4	14653.2	7391.41	15890.5	12513	16641.2	15270.5	15269.4	15586.1	17544	20004.1	17571.2	9516.45	20175.9	11475.2	14563.7	20487	19627.2	17504.5	16370.4	9848.39
M510T823	78842.9	5881.45	79845	16172.7	40989.1	23708.5	26894.3	8654.32	17482.9	44791	15596.2	19229.6	16170.2	17914	43258.3	118112	25997.8	9136.25	26095.4	39616.2	50552.2	51733.6	35044.4	27376.5
M511T797	11707.9	20914.2	38816.6	8772.47	23840	30322.9	12274.6	5257.2	25414	21553.9	21427.5	31450.6	17138	21817.8	27147.6	32550.5	17260.8	26673	30802.2	6662.95	17098.5	27594.3	30858.6	24281
M511T592	30858.3	33881.2	45363.3	45899	38066	45605	30814.2	42383.6	41301.9	56991.3	46647.7	39468.3	40423.7	55597.7	43380.1	41179.7	39555.3	36273.1	39777.4	31676.2	29915.5	44351.9	45587.3	42955.1
M511T644	26005.2	28465.2	45856.3	93286.2	41929.8	40438	22394	53206.8	49730.5	92872.3	51298.4	47066.8	65260.5	43414.3	55191.2	30990.1	96779.9	50672.5	39820.6	47479.5	62783.6	56817.5	54000.9	55265
M511T823	17934.1	2788.33	23068.7	6400.56	13443	9648.63	7752.97	6880.06	8856.3	12406.1	9197.23	7341.22	7194.93	6815.15	15466.2	38207.7	7352.12	5116.21	7567.69	16994.3	15292.1	13887.7	13643.1	9617.14
M513T797	6347.91	12167.3	18334.1	4146.63	11029.8	17065.6	7153.73	4383.35	11969.8	12758.2	10108.4	14328.6	7174.01	9072.93	11947.8	15849.4	12508.3	16615.1	17574.6	4239.04	9626.2	18321.2	15843.3	13403.4
M513T592	15473.2	15151.9	19249.9	23447.2	20519	26519.6	19809.7	18867.8	21186.5	31319.8	31725.7	20575.5	23905.9	23109.8	19865.4	22886.1	23469.7	14458.8	14787.6	20614.6	20302.8	19057.6	24017	21890.5
M514T592	18265.3	18106.7	31142.1	22331.4	30888.1	30796.1	22390.2	23779.7	25911.7	38417.7	37044.6	28950.1	26360.6	39314.6	23354.8	26054.4	29575.5	23795.6	18056.1	18806.7	30083.6	31313.5	30614.4	25727.2
M515T1050	89147.2	43588.5	48164	19292	51405.9	29497.5	44199.2	135691	50110	50408.3	63082.1	49035.9	38131.4	54979.8	86317.2	46412.8	100211	36753.5	56127	19472	76865.8	74714.8	58613.6	38369.3
M515T989	102534	117174	132950	117451	116222	109116	144430	145376	133701	125184	157990	111467	136525	181596	147569	158010	157772	108336	121603	175064	186209	150339	120671	92730.6
M516T989_1	56080.2	75634	82819.9	69336.7	73745.4	64592.2	88241.4	95341.9	84797.3	78655.7	96996.8	71291.6	82612.2	108794	90461.8	95083.4	98617.7	74939	85433.5	106868	108674	96037.1	82952.4	58889.5
M516T591	25931.9	30799.4	62389.7	32180.2	65934.2	58829.5	42025	39592.8	45990.6	65200.3	58775.8	43682.1	32484.8	42737.1	341759	87312.8	41416.9	58571.6	40353.3	39261.6	72370.1	73369.8	66625.9	62783.3
M516T660	19205.2	13255.4	136190	16205.1	39851	67693.5	99805.6	64728.7	318830	139307	67363.8	54174.4	23240.3	88020.1	58746.4	120273	95425.2	24812.8	41222	25315.3	75927.1	83585.2	75950.7	71806.9
M517T591	16968.2	12304.4	24289.6	24365.6	51595.8	27048	24966.6	23113.3	22780.8	31961.9	50720.3	15625.3	16358.2	21498	97223.4	56948.5	27828.2	16652.1	21825.1	24285.8	38173.3	37718.4	35974.9	29843.4
M517T660	7886.38	8056.77	43940.7	11984.4	18384.2	26728.7	33035.2	25844.7	110116	50013.3	28475	19010.5	9553.29	27463.9	19190.9	40964.4	28911.6	10876.2	16079.2	12112.9	29762.4	32509.8	26097.8	24562.1
M518T686	48591.1	12673.2	350415	27797.7	296448	258516	114213	63867.4	129570	267178	111750	35470.9	125401	81955.7	562315	1.47378e+06	111769	73698.8	153643	167421	398786	279941	249525	203505
M518T805	9937.01	3627.3	40375.7	3240.85	10846.4	14282.3	34400.7	6276.48	32389.3	39803.9	16348.7	8352.03	9184.01	15760.1	16585.3	56333.9	16179.1	7197.01	13316.9	22916.4	27600.2	25667.4	21294.9	15819.5
M520T651	11200.6	9167.98	190186	33045.1	238051	107306	36172.2	39330.1	230145	116734	36363	18212	34616.1	24046.7	660589	529474	40598.1	37351	58909.7	119125	158119	170468	145749	136874
M521T650	11373.1	2845.77	56499.3	11889.6	72776.5	29004.6	12266.7	16474.2	67921.1	35091.4	17201.1	8792.25	11784.5	8012.5	186125	175365	14252.9	14001.7	17126.6	40882.1	53210.6	55355.3	48445.8	44580.3
M522T720	14778.7	7177.66	262264	44672.1	310475	204669	49504.9	29457.4	152915	247966	33299.5	25153.3	89203.4	36084.9	1.0756e+06	1.07706e+06	82136	96316.3	91459.4	130810	258912	278040	281076	249600
M523T720	17728.2	5462.53	80115.3	12521.1	102333	61263.8	22911	14019.6	45724.2	77754.1	9338.56	31600.6	28600.1	13448.9	319739	325696	21650.2	28761	32438.6	35203.1	91962.8	88636.9	81275.3	79578.7
M523T1121	54637	48964.5	59854.4	56229.7	83533.1	49641.3	104201	104333	37013.8	87161	45957.7	67776.9	72007.2	41403.4	79247.3	54089.4	36165.6	78234.8	43400	83477.4	85475.4	52882.4	49278.2	62799
M524T643	5937.71	8457.32	46477.4	5809.87	25283.6	48685.3	76443	40545.2	350553	70858.7	40783.8	24852.4	10125.3	46967.7	10448.9	37551.3	52875.4	18377.8	20686.4	16261.4	41780.2	42612.4	43378.5	52686.7
M524T740	7290.29	11886.5	33458	10103.2	23295.2	70701.8	58024.1	43683.3	143163	115025	61477.7	37369.2	14532.2	70590.4	16304.4	39939.5	57076.7	23749.5	35245.7	8326.11	22020.7	37045.8	35143.4	43860.6
M524T719	2974.52	3325.27	13449	4110.29	12777.9	12996.4	9846.15	10881.5	20025.8	17594.8	7770.55	7228.25	5784.72	9206.41	68637.8	56058.3	14652	7359.94	7051.76	6147.54	9193.43	11918.6	14916.2	13731.4
M525T989_1	13847.1	19390.5	19765	15765.6	21956.3	17752.1	22940.9	22473.4	22822.4	17896	26210.1	17872.4	18898.1	23187.6	20562.3	22561.7	22521.1	15348.2	17572.2	22456.6	19415.2	20764.6	20639.9	18040.1
M525T644	6669.2	4834.52	16619.1	4560.34	11686.2	14329	25380.1	16933.2	107845	24266.4	17720.4	13080.3	4058.58	16464.2	7446.99	21654.9	17760.8	6410.06	4946.7	11751.6	9615.41	15007.2	9182.23	15731.6
M525T989_2	22684.6	20097	25455	17176.6	25427.4	12922.1	29110.9	25050.8	23468	26655.7	25680.3	25996.4	24100.3	23474.2	25174.3	33084.5	21336.5	19055.1	21466.8	35277.1	18976.4	20368.3	23535.4	18183.1
M526T646	8607.69	8951.69	47667.2	9000.51	25259.7	26307.9	42576.7	19200.3	152760	64738	34255.5	17114.7	10380.7	30944.4	13933.8	46622.8	36090.2	16113.6	22549	16338.7	30717.9	26660.1	22583.1	24715.4
M526T834	10436.3	14430.3	101357	8947.15	36490.8	89260.2	121720	43390.5	189256	136429	72903.8	44587.8	20883.8	96420.4	17753.8	73346	77311	27765	48819	28170.3	91120.4	97141.7	67103.1	56031.2
M526T249	110951	62743.8	67367.5	58017	65105.2	79937.7	69869.9	76986.7	65202.1	65604.2	73750.3	130871	100964	71826.8	72542.6	70666.8	85027.2	53093.4	66826	73553.3	73562.7	73297.8	76779.2	76159.1
M527T249_1	69741.5	44653.6	50463.2	40789.1	41529.5	53841.6	43629	50425	44039.7	35745.8	54121.7	80713.3	60748.8	45144.9	51213	44473.3	45318.2	42409.4	47873.5	46614.9	40528.5	49976	47679.7	51322.4
M527T833	9637.22	6115.73	33743.7	5275.65	15382.7	29671.5	39622.6	7466.68	57668.2	44185.3	24471.1	16588	10667.8	31698.8	7622.67	21464.9	22854.7	12137.5	17969.8	14597.4	26096.1	29719.1	25015.2	18957.3
M528T675	13423.5	5867.15	52850.1	5464.96	19705.3	18024.5	34587.7	17194.8	156551	42503.3	22754.3	14236.5	6468.86	21093.5	15038.5	33819.7	18479.8	7593.56	13461.6	8719.84	23411.7	18545.3	22350.2	22471.2
M529T307_1	38887.2	25796.6	29168.1	23645	26509.9	29776	29236.6	27644.2	25469.5	28264.4	31699.3	55938.4	31277.4	25847.6	29090.9	31144.3	29370.9	21929.7	29021.5	26000.2	25824.6	27524.3	28883.2	30709.7
M529T307_2	40149.4	23794.9	30704.7	26059.3	29101	35289.6	31232	33601.3	24512.3	25401.2	35553.5	54069.9	29975.2	26421.1	27570.3	30721.5	24242.2	23219.6	27158.4	30900	30016.6	24852.4	34852.5	31860.5
M529T307_3	22907.8	11175.9	16994.9	12448.9	10757.7	17928.8	17114	18150.6	13998.4	12157.6	17555.9	29404.4	16790.5	14803.3	18312.7	19530.5	19939.9	13728.7	23294.3	11013	15956.9	17160.6	14962.8	14514.2
M530T733	25147.5	6958.68	34364.3	6859.18	27092.8	27605.6	41281.9	19298.7	163328	55481	29311.8	19305.1	7652.71	27416.6	26198.5	45301.9	39594.3	11759.3	26396.3	13806.6	27743.3	32133.5	38584.2	32313.8
M530T673	28847.2	6712.74	65210	12574.9	54778.3	30390.7	22838.7	17654	45752.4	38674.6	25203	17128.4	7929.5	24365.2	44819.3	83751	30002.4	6853.76	18012.9	9187.98	39794.1	28038.1	33617.1	32516.7
M531T591	114875	101286	235477	125656	125402	226217	89362.7	121027	197667	435085	243148	259893	113458	173512	123857	75981.9	204415	88524.6	82708.8	59964	102529	107891	139421	180588
M531T643	29393	49051.5	53649.7	169247	42321.6	61394.9	54674.7	133798	61840	259271	61186	89019.8	68755.8	55385.9	113712	40587.1	108944	61730	45266	61374.5	103966	107002	70007.7	56736.5
M531T732	9587.57	4813.05	11900	4281.23	15909	11268.9	18768.1	12981.6	56696.6	18542.1	13822.8	9586.49	6351.75	11161.8	9175.44	25888.2	10922.7	5569.84	4505.47	7556.08	9357.23	14161.2	16243.4	10053.5
M532T591	41356.6	40494.2	89836.9	45327.6	42136.4	87341.4	35020.7	48099.7	77315.4	162719	93971.1	103826	47063.4	66442.6	62386.8	39451.4	73411	34923.1	23981.7	22616	39958.6	42202	56528.5	70602.8
M533T591	12157.6	13524.2	18417.8	10095.3	11118.8	15768.5	8522.87	8877.38	17388	32684	21553.5	23330.4	11046	15393.9	19069.4	26031	15784.1	3189.72	10699.9	11799.2	18542.1	16900.1	11614.2	13463.8
M534T1031	594754	8019.62	27841.4	4455.39	11821.2	739720	87995.5	37137.2	25244.4	79576.9	48390.1	69706.6	2379.95	33706.8	3884.17	67306.1	13215.5	34337.9	19260.1	2.97965e+06	328255	228525	248655	180396
M535T236_1	42175.1	42853.3	52180.2	25460.4	45313.7	37755.6	44182.8	34756.6	35128.8	35188.9	31476.2	70583	44625.3	37799.7	51871.7	33182.1	45207.8	30676.2	33442.2	26982.3	32967.5	43255.8	40808.9	41619.3
M535T236_2	40877.6	36373.7	43740	26912.3	35762	35964.1	37069	28418.1	26201.5	26780.1	31457.8	63055	39323.2	34308.8	44317.3	34010.6	41515.2	27250.7	34902.5	23755.9	31126.6	33474.1	35989.4	38310.9
M535T237	28051.3	20699.5	24150.3	12913.9	24459.5	19723.1	25203	16809.2	14684.7	17287	17009.4	33442.3	19646.6	20475.2	24169.1	16268.3	23100.6	13954.8	24524.6	13042.6	16666.7	17785.3	19915.3	19379
M537T249	51709.7	29448.2	28341.8	21630.3	29602.5	36496.3	29614.2	28805.5	25927.3	28339.2	36075.9	51694	37354.1	27151.6	33161.1	26158.3	31036	27533.7	26535.9	25965.5	25722.6	31899.2	28718.4	34552.1
M538T249_1	22588.4	17852.2	16478.3	13178.2	12889.7	21712.5	18714.5	23005.4	15907.4	13894.7	21388.9	31485	23977.3	17387.6	21211.9	18045.3	20860.9	13202.6	19053.6	16331.2	18017.2	19577.3	19043.1	21270.1
M538T659	6943.46	5328.3	50483.4	8929.54	19228.2	29381.5	40641.1	23036.8	141719	49145.6	26994	20147.9	9885.84	34752	18883	48129.8	29145.7	8583.07	18812.3	9331.13	29353.8	26413.6	28554.5	27000.7
M538T763	10462.3	6055.86	24580.1	6649.08	39500.9	29293.7	14705.1	11664.3	21316.2	49264	15661.5	17718.3	8823.61	16902.2	11690.4	37481.5	21059.8	11321	13765	6585.77	18135	18334.6	16805.3	14721.3
M540T664	4983.31	7016.55	60983.9	7255.3	25343.1	16367.8	25357	17907.3	61247.8	52283.4	25904.8	8481.09	14251.7	18142.3	16503.9	72088.1	19073.5	13229	18666.1	11738.8	26045.6	28840.6	27005.5	16376.7
M540T869	6525.8	2660.85	61400.1	1331.72	35561.8	27081.8	24637	2367.26	19252	41567.3	15864.4	14638.5	1612.38	24532.9	4478.16	74459.4	10504.6	8397.92	17796	4067.47	22087.1	23634.7	23026.8	20626.2
M541T1130	1.00084e+06	686743	650474	272322	865599	438201	424048	2.20539e+06	657294	814524	785246	693522	395078	664127	1.15052e+06	519245	1.32484e+06	645075	764100	251618	952616	956508	821061	565851
M542T1130	384268	275387	252488	102852	367241	175902	173680	862437	260716	332503	314739	287158	145532	277432	460791	204633	510662	251699	305357	86173.6	378710	377962	309525	233103
M542T236_1	16763.3	12595.9	16513.8	7095.6	13491.7	11700.6	13090.5	9675.58	11003.4	9284.35	12935.6	23372.7	16008	12789.5	14436.4	10250.6	16364.7	8417.91	15737.2	9378.46	12250.9	14616.8	16534.5	13434.5
M542T650	9371.06	5291.19	112052	12029.8	103227	44908.1	22788.8	27421.3	104852	55751.8	30558	11914.8	17595.7	14799.6	260514	240670	26355.7	16779.1	28977.2	53601.4	72910.5	73335.5	86281	67439.6
M543T1130	85899.5	61894.7	76100.1	27747.1	76781.7	43178.8	40310.6	178065	68468.6	93343.3	83790.9	62994.4	34245	79205.6	103968	69346.7	110941	57488.5	79013.8	61505.3	100997	88612.6	78541.4	54096.3
M544T1125	8846.52	6616.24	6031.31	3953.1	9139.56	4435.85	2764.34	25832.3	6589.58	11608.1	9168.95	7042.5	3169.27	20165.2	11626.5	4178.19	14791.2	7037.04	13718	28705.3	12981.9	11313.4	9667.88	9092.09
M544T720	7663.93	4213.94	111917	18263.2	131819	85056.2	28373.2	18093.9	75374.2	102417	23850	11616.2	49188.5	18892.9	450093	442413	30144.3	47888.5	44523	57766.7	131684	116427	110239	113339
M545T719	12460.9	7396.71	36799.3	11160.7	48199	31795.4	9676.34	11558	29791.1	37822.2	16494	16010.9	18450.2	14071	135320	141869	19233	20954.6	19356.2	26236	36005.1	53994.4	41179.1	42639
M546T740	5459.74	6909.65	19812.6	4768.3	12047.2	33221.7	30800.1	18720.4	74765.8	48731.1	17896.7	19396.3	4469.43	31534.8	4000.59	16621.6	26536	10491.2	19186.7	7162.71	16829.8	17504.2	20606.7	22874.3
M546T805	19306.2	8740.82	100340	10016.6	122649	207295	95068.5	25193.5	60798.2	143353	54166.2	24843.5	73794.8	40232.2	228900	568452	42948.6	51918.9	68653.7	70631.9	133593	159979	114170	84809.6
M547T869	6922.31	8221.12	8028.35	8781.32	6706.96	13934.6	9529.71	9644.25	8832.41	12178.1	7066.58	18960.5	9172.39	6743.22	10860.3	12592.5	11939.6	10810.2	16560.5	19042.4	9156.41	13113.4	8430.58	12915.9
M548T1021	192090	1968.23	5484.32	2011	3248.36	215009	19933.1	9363.95	3492.1	20465	13321.8	29997.8	438.354	4240.36	975.28	13902.7	877.192	6524.72	3930.79	827278	88080.8	89638.9	71382.9	53593.8
M548T1074	561693	10569.3	21941.5	5118.52	14911.3	445087	74164.1	32681.9	23425.1	55413.9	38319.4	85352.1	2549.08	17057	1238.34	45644.1	6880.9	28679.4	11593.4	3.00341e+06	220884	248415	150128	190890
M549T1071	144403	6062.94	14717.1	1212.36	11819.9	367586	35101.1	12436.8	16521.1	39612.6	25906.8	39703.7	4705.37	16375.3	1906.63	41342.2	10764.8	12821.9	19502.3	1.29471e+06	100044	116465	88407.4	57737.5
M549T832	8611.54	5540.81	15014.7	4724.39	8969.8	15609.6	20677.7	10921.8	39763	16227.1	13071.9	9508.96	6465.76	15775.4	7621.63	10906.9	12968.4	6887.49	9579.5	6507.72	17067.5	15364.2	12483.2	10078.3
M549T1139	17714.2	24794.5	18954.5	19211.2	32488.5	25499.1	62048.4	116055	15967.9	48793	13246.7	22999.4	26202.6	11940.7	45280.5	10731.6	14204	33361.3	10409	2081.79	36354.3	29436.8	25723.2	21010.2
M551T554	14069.9	8485.52	10905.5	7918.46	20162.8	19467.5	14690.3	10336.7	9025.37	14323.6	31731.2	15635.6	9771.82	8194.94	7009.02	24542.9	13831.9	6961.86	7693.84	9552.12	13699.1	18178.9	15089.1	9307.12
M551T841	27369.5	20277.1	18864.7	24608.2	28035.8	23909.7	23994.7	34465.5	23799.5	36411.7	29169.5	28009	24562.4	18183	25718.4	21891.2	32108	21495.5	23668.5	43272.4	32872.2	28918	26578.2	27171.5
M553T592	20954.3	24705.9	35072.8	36974.3	75604.8	44173.1	35013.2	42506.2	44364.1	60005.2	50101.7	31011.2	25906.6	41576.2	31082.5	39584.1	32901.1	29099.5	26964.5	27018.3	41061.3	45591.1	47551.8	36309.5
M555T642	22043.4	22407.6	24970.2	37659.3	30496.1	25814.1	32320.8	43859.1	27617.9	42615	29895.9	33478.9	27081.7	30672.3	34654.9	31263.2	25434.2	31324.3	26230.5	27972.4	49384.3	35492.7	36200.5	23231
M555T715	75455.1	42713.6	109280	38149.6	74968.8	89008.7	61928.4	38400.8	57977.5	92289.6	55231.6	76670.7	47226.5	44814	67911.5	145036	51985.2	44603.2	52590.5	107574	61846.4	65039.4	68174.6	64529.5
M556T714	26724.3	12952.1	41334.4	12320.2	33785.4	21220.8	22843.7	7445.91	22209.7	34994.8	23495.5	21847.3	14733.3	15451.9	24471.6	56862	15863.9	10550.5	20371.4	27317.5	20329.5	25042.7	21092.1	23009.6
M557T1119	33364.1	29608.8	19065.2	15140.5	21803.5	18637.8	24653.2	29555.1	20471.6	18241.6	21077	20708.5	22881.3	23258.6	21156.5	26191.6	18613.2	17302.5	17873.4	28823	20574.2	24178.1	19075	21386.1
M562T805	797.862	1924.31	6509.96	2641	11255.9	18986.8	10486.8	4914.13	6061.9	14126.4	5633.34	3565.38	7343.3	5890.45	18168.2	45579	6063.93	5044.35	5897.56	5378.17	16075.2	12063	11010.1	7577.04
M563T998	20565.9	12408.8	14789	13603.5	8712.13	7563.62	16634.4	10289.5	18225.9	20669.5	11519.8	25713.3	11998.9	11901.9	14445.5	13323.4	18673	10885.6	11394.7	16108.7	15627.6	16106.6	12180.7	12552
M564T997	47182.1	9327.69	5342.13	171090	7229.91	19091	64777.8	10062.7	115944	20790.9	4194.53	97635.9	32864	77967.7	226028	68694.3	11636.8	7960.75	10038.8	27540.8	39876.5	48081.5	39756	40426
M565T719	16193.7	8111.9	8597.85	9902.1	6362.76	10520.8	9773.14	4525.44	9519.68	13892.6	5572.49	15078.2	11230.9	5133.7	14564.5	9662.57	5914.33	11442	7026.93	19033.3	7897.73	6252.21	8814.37	9442.9
M565T997	19242	3818.01	3726.17	76080.8	5025	15805.4	28950.8	6608.38	43945.7	9878.85	3977.68	41493.4	15255.2	32197.8	93099.9	28897.1	5403.99	4616.78	5028.21	17832.7	17897.7	19429.7	17712.8	19836.7
M565T1157	106209	77905.6	77151.5	80948.2	85020.8	113393	76699.7	85443.1	72730.3	81240	68790.6	84701.4	102870	76250	70482.9	86843.8	62300.8	76482.6	83328.1	103412	97403	86714	92406.8	77872.6
M565T1161	36563.2	14152.7	10038.2	11883.1	17075	8533.58	13195.6	17806.1	16406.5	15723.3	11942.3	20838.8	11766.7	10325.2	15826.8	11740.4	9566.36	9975.35	12101.5	185929	21175.5	19463.9	16509	22968.3
M566T655	624.091	2215.4	35827.7	7073.43	40322	10634.4	12088.5	10532.2	76437.8	14722.8	16642.9	6457.32	6302.16	7848.36	54203.3	137129	9365.11	7228.63	9589.68	12066.3	16572.1	15648.9	25863.3	21188
M566T260	987435	664620	817267	605697	646744	816447	683606	766239	618858	705127	672981	1.03116e+06	756522	682695	724957	702222	787043	608477	720404	683078	666901	750776	751205	754214
M567T260_1	711279	495141	578604	422281	464908	578488	486618	569206	455708	500048	485714	759489	544100	490535	515140	516508	554610	429013	521006	480809	482557	531383	537833	545649
M567T818	25464.6	27312	21649.9	30972.9	22301.3	23625.1	40803.1	33429.5	27742.2	36409.9	20005	20914.7	27610.6	18646.8	44465.6	27898.1	44259.2	25223.9	27937.8	34754.9	21918.6	37421.1	20576	27320.9
M567T260_2	287289	189096	215154	172127	178242	227730	196713	211724	167084	202403	190873	291967	211568	193020	185620	197442	224722	161948	196571	198267	185290	200522	212300	226639
M568T191_1	12663.3	10025.8	14685.9	2733.64	12055.4	7295.99	9019.5	5810.07	7067.8	10003	9687.18	23002	5135.07	5647.61	6087.69	6416.81	7833.11	17980.1	10447.7	5566.81	11086.4	11141.8	8259.28	9989.01
M568T260_1	77672.9	54480.4	66528.6	47736	50021.8	65722	54689	63296.2	50500.4	53957.2	51548.7	89349.9	61483.7	56871	55384.8	61023	63882	45423.4	56030.2	53602.8	59597.2	56932.5	54106.4	62952.7
M568T740	3380.72	2701.99	10705.5	1918.75	7775.07	13979.3	17776.4	8088.53	38272	22426	6025.35	10508	4318.4	15745.2	4632.23	7641.4	11249.9	5295.04	9667.95	3857.1	5196.23	6149.43	7965.03	8744.43
M570T1055	48977.3	88406.7	90546.2	74898.3	96927.3	71956.4	73345.1	142619	103469	163639	119270	74384.5	44708	119721	138503	78973.5	152542	97969	92084.6	61769.2	140463	105046	92961.6	69249.7
M570T833	3029.64	3247.48	15268.3	2867.94	8191.03	13200	22160.5	6178.25	32211.6	22789.2	11906.9	6119.49	4367.82	20572.7	5311.15	12078.5	9765.12	6069.7	10009.5	3533.31	14661.3	17702.2	12821.5	9123.76
M572T1055	5192.28	10134.9	11156.2	9490.81	11932.5	7422.31	8575.41	14721.8	14727.4	18706.8	14554.6	7394.45	5226.35	15338	17537	6976.59	20518.6	10666.6	9673.49	8509.49	9448.97	12329.5	13376.6	7560.75
M573T554	28466.8	17298.6	18182.5	11907.6	36920.6	24765.2	29800.8	23306.9	31372.7	21855.4	56475	26436.9	22954.4	21079.8	12175.5	47238	27960.6	12345.6	19038.1	13592.7	22071.9	22233.5	26352.3	26067.6
M573T715	7533.64	4545.38	69316.2	2939.16	46186.7	44059.4	18160.6	6708.43	15823.8	48490.1	15646.8	11832.2	10621.7	17634.6	24065	103602	12808	8539.22	15861.4	19801.8	41962	31597.3	33027.7	29530.9
M575T195	108302	81670	97014.8	61346.4	93773	76983.5	85587.3	94617.6	77748.5	78690.5	85540.8	199327	72524.8	65660.2	73985.5	71211.8	86692.9	61859.5	81026	68866.8	72515.8	82732.5	75090.2	84735.1
M576T195_1	79699.5	56142	70279.2	46705.9	60381.2	49996.9	58094.2	69050.8	50587.6	54924.7	67762	138156	48152.5	51828.9	51166.7	47019.4	55692.5	47059.1	54744	48935.2	53785.2	56934.8	51143.9	60790.8
M576T686	12319.4	4033.18	54910	7527.95	51501.9	44995.6	19349.2	12330.8	18895	44320.9	14631.4	5362.54	23626.8	13980.9	84411.1	193818	11306.4	15717.6	28111.4	26808.3	63704.1	62352.2	50916.9	32170.8
M576T1197	17527.8	27356.1	25625.6	10875.2	25109.4	29072.4	19109.3	59488.2	45234.2	52067.4	45633.3	27868.6	13458.2	34266.1	24183.3	34937.4	114114	33260.1	23808	6321.29	33961	34420.6	26541.5	17182.4
M576T195_2	30899.1	21892.7	26175.8	16119.8	22656.8	19886.5	22126.3	25555.8	19961.9	19655	23806.6	52497.6	20547.3	22624.9	22329.8	18927.5	22025.8	18053.8	23426.1	19140.5	19397.9	18567.5	19397.1	23615.4
M577T1197	6585.3	14646.7	14106.7	6657.66	15626.6	22876.1	12550.9	28693.6	26451.2	31374.5	23942.2	9211.08	5345.34	15220.7	10313.1	22332.6	72978.9	16585.5	13280.7	5721.66	19245.1	18153.7	11908.5	12452.1
M577T260	375535	272874	295940	227055	255609	305302	262956	306703	242541	254060	255018	385002	275402	252468	275352	262210	289585	218145	276320	246550	246055	277626	267495	292031
M578T260_1	247439	168876	199473	153912	163924	208310	172809	202291	164592	183170	175114	267440	200244	186442	187873	171053	206541	150159	184919	180344	181030	191766	193733	198115
M578T685	3181.94	1661.15	19571.8	2005.37	12463.1	15151.9	4886.06	3700.99	6718.19	15109.2	9736.11	3590.25	10981	3912.52	38461.5	72244.9	3087.89	4923.03	9987.6	9591.19	16523.1	16736.3	15254.2	12641.3
M578T260_2	96996.4	70445.3	76166.6	62310.6	63724.5	79555.8	76578.1	77745.9	66767.4	71602.6	76327.7	115298	78193.9	71264.2	71881.4	70504.7	82102	56999.2	64369.6	68531.8	64018.4	78905	75294.2	79192
M579T260	34942.6	18744.5	25709.1	17423	18879.4	27588.2	19008	23641.8	17414.5	19041.8	22783.2	35272.3	22682.8	23494	22429.6	22585.8	24669.7	17002.5	22872.9	19622.1	20385	23231.1	23693	23176.7
M579T680	4141.84	2718.6	21132.6	2449.74	16318.1	17601.4	11253.1	5116.55	9259.92	20315.2	5747.45	5570.16	6028.16	5161.3	15558.9	33418.3	9191.09	4643.2	6829.78	12560	9548.11	5029.84	10521.4	10290.9
M579T1108	40127.4	26555.5	23571.2	27828.9	39872.1	26755	31263.7	52870.6	30372.3	50034	19808.6	32754	26562.8	16058.2	25267	15765.1	34067	30820.2	43363.2	24084.5	50822.8	44597.1	52070.1	49741.5
M581T1137	42523.5	52759.2	24537.6	26142	24093.1	37186.6	34614.3	32514.5	36074.3	44604.2	26480	36888.9	25531.4	29825.5	52267	32033.9	46585.1	41357.8	35376.7	51295.1	25452.7	23425.2	20499.9	33164
M582T760	4759.31	3599.7	24021.8	2566.16	21426.8	23404.7	8926.24	5473.02	10321.7	25854.4	6361.65	7779.23	6876.94	9440.88	11285.1	9303.2	11050.4	6237.5	9119.95	5920.3	11767.7	11920.2	11647.4	11539.7
M583T861	17973	9949.65	503899	3744.67	240766	312313	278604	10314.1	122048	339963	94183.2	35590.2	97159.3	79427.5	154156	665799	79759.4	64982.8	68477.1	85471.7	249879	240454	183598	141720
M584T859	4511.13	2528.81	165163	2226.15	83739.7	96641.8	94177.3	9147.45	42559.5	109995	27792.1	13042.6	27461.8	25342.9	50762.5	212341	29311.2	24379.2	20268.1	29560.7	78786	83782.1	65110.5	46256.5
M585T260	37775.7	28262.1	29262.8	25994.9	26632.8	34293.1	27929.6	28481.6	24047.9	24047.1	24351.2	43889.3	29124.8	26093.7	31986.5	28682.7	29398	25585.6	27635.2	23753	29630.6	28944.6	28925.4	31017.2
M585T1197	21657.4	30450.2	17780	14244.4	19904.1	28907.1	18008.6	35044.6	30446.9	34974.6	19461.4	23893.1	14288.3	15430.3	21242.9	21313.3	53599.7	18790.9	21876.3	6346.06	20781.2	25960.7	24426.3	19956.9
M586T260_1	33733.3	21052.3	20652.1	18398.8	21167.2	25624.9	18732.7	22067.3	17954.1	19940.6	18286.7	36404.8	22400.9	20080.9	23586.4	18283.4	25159.1	17275.9	23688.6	19124.2	19146.2	21686.3	23922.9	26630.2
M586T686	4685.82	1133.64	22505	2448.72	18667.4	16855.5	6616.31	5971.54	16740.8	13321.3	9753.62	5066.4	7639.94	5064.23	30819.9	74423.1	8487.69	6242.93	8555.97	11246.6	15286.2	18595.5	16039.9	11410.4
M586T195	56749.9	42140	43549	29605	33385.3	39893.5	41757.4	42917	34274	33183	40841.3	96157.7	30606.2	31688.9	29091.3	30528.2	37648.2	26932.5	33578.9	27790.9	29233.3	37778.2	30816.6	41878
M587T195_1	37182.6	26770.9	26792.8	18080.3	27625.6	23158.7	26347.5	29078.7	24625.6	21948.8	26149.3	59806.3	20969.8	26423	19665.4	21299.6	25541.5	17659.9	26031.8	17443.5	23106.6	25985.7	23331.8	27980.2
M588T260	273231	197526	214435	154816	180423	227687	190715	215326	166664	189586	186600	303205	209549	185400	205385	187446	210717	154751	208285	201108	178132	208341	198306	217386
M589T260_1	212525	148550	156651	118352	138820	168767	133899	150881	121125	136141	131405	223658	142327	138780	143106	135418	155811	109185	149829	135052	131954	147772	146503	158905
M589T1057	45109.5	77370.7	105340	95574.4	95112.6	56373.1	88596.5	106812	81990.1	168347	116240	40449.7	69016.1	121186	127226	93050.4	104171	85573.1	92049.1	34005.4	83387.8	60605.6	75645.5	61687
M589T925	8727.41	8045.87	13407.5	4336.99	17392	4713.2	8451.06	39305.3	11784.3	71370.5	4801.58	7079.11	5313.98	6597.22	7060.99	7909.05	8314.43	13351.8	4673.08	2556.06	13574.6	12034.6	9442.19	7658.74
M589T260_2	79630.4	54149.6	61101	48395.7	55757.8	71156.9	54185.4	59191	47895.6	56217.5	54257.5	85756.1	60386.8	49862.2	61717.3	54234.7	57687	45870.3	56003.6	57453.5	58422.6	56005.8	57498.9	60457.1
M590T1055	58300.2	116005	133267	99934.1	118269	85173	88797.3	153191	119299	166905	140688	64776.6	58738.3	132460	166991	88674.3	168669	114980	105552	48878.4	129796	112842	109750	83161.7
M590T839	14857.4	12280.4	8357.14	13937.4	17072.5	10913.4	12578	26899	10507.6	16853.7	12801.4	14860.4	12430.8	4875.11	19208.8	10610.9	20007.2	10123.4	10128	29837.9	18047.2	14210.7	14275.6	10827.5
M591T1056	18831.2	39884.2	46926.1	39136.3	40179.9	33420	29935.3	64055.2	52548.1	70078.2	52130.5	25739	18954.7	49826.5	61201.6	35812.4	65114.7	45420.9	45742.9	20343	47102.8	46200.9	43968.2	33826.5
M591T995	22779.3	13094.1	18204.4	18838.2	18388.1	15693.7	22774.9	21683	14293.1	30542.1	14636.2	12411.4	20856.7	13674	18631	17587.7	24770.5	15919.8	17171.6	7398.11	25007.1	18593.7	19408.5	14001.8
M592T1055	4334.93	7694.4	13378.8	7905.29	11909	8840.7	7825.01	16439.2	13468	12114.9	12094.8	7774.37	7132.7	12484.4	10982.1	7320.9	18413.7	11558.2	9360.37	3243.38	11047.6	12360.1	11343.7	7646.33
M593T882	25136.5	26905.6	24891.9	24126.9	27840.6	19706.3	27429.6	28114.8	21929.4	23098.8	21424.6	14754.1	25811.1	19919.2	23103.7	24091	31313.1	23405.2	20489.9	23758.4	19384.4	19158.6	20375.9	20444.9
M593T1193	80135.5	89312.3	44771.8	27701.1	53597.9	55954	61319.9	131291	67606.2	57920	63697.5	48908.4	39558.6	38588.3	45307.4	46571.2	138586	59729.6	44924.4	42181.2	73961.9	66928.4	50425.5	38280.7
M594T1192	10793.6	37720.6	16980	16698	15874.5	13942.1	29146.6	48233.4	28906.7	20326	20440.4	16641.7	15326.3	12078.5	30464	26616.3	49849.8	21642.6	21341.5	13091.4	17461.4	20670.4	12901.4	18824
M595T562	35928.6	18852.9	23466.3	13896.1	37941.6	15983.4	24170.7	18337.2	35163.6	23290.3	52516.3	39072.9	25591.8	20979.8	8657	44186	29518.2	14231.7	22958	12543.1	21731.9	22767.7	22913.6	33851
M595T716	5271.8	3175.15	143772	4088.11	102480	82073.9	32074.3	6966.59	27198.2	95719.2	16956.9	19501	21587	36720.8	38315.2	199910	29070.6	17728.7	30827.1	38623	81059.9	58349.1	56109.5	42818.5
M596T1195	56804.5	51123.1	28253.8	33061.6	63872.8	60110.3	37951.2	109623	42945.8	71629.1	65323	61357.6	26710	66802.3	70910.3	27277	74015.5	57500.1	58326.4	80686.3	83879.3	70123.6	69601.3	61701.4
M596T716	2006.03	2478.33	44452.9	2262.64	27888.4	26253.6	6411.91	5821.92	14420	25263.2	9777.27	6459.19	7238.64	10801.2	13741.1	63811.4	7098.71	7897.55	8766.56	9725.56	26045	13836.6	22452.6	15980.8
M598T1192	10264.1	25596.4	19107.5	6920.07	23081.1	27635.1	16417.3	54875.9	35479.2	51133.8	33922.9	14868.5	6356.06	30165.3	25071	26008.5	105194	29937.9	23777.9	3252.16	27955.8	31833.3	28170.3	16266.6
M599T1192	8002.9	11607.3	16741.8	6176.54	11459.1	21297.7	8714.2	32418.2	19939.5	32882.9	25562.1	14766.8	4390.81	15448.3	11501.4	19325.1	68008.4	17442.5	12018.3	6217.49	11674.1	17411	12871	11278.2
M599T758	3907.07	6098.18	65242.3	3144.83	47356.2	46202.7	19004.7	3177.24	13170.8	89282	2706.49	10624.5	13500.6	9884.34	25070.3	66912.6	17749.4	14048.3	16903.6	17182.8	19747.6	23386.1	23802.1	26064.7
M599T172	62347.3	40927	40956.6	34314.8	35057.4	41802.2	43964.1	51864.3	42023.4	39210.6	59789	96512.1	48330.4	39707.7	36425.5	36860.2	40283.7	35341.3	44536.3	38034.2	43177	35206.2	46549.7	43792.9
M602T720	113.202	1541.89	21494.4	4440.62	16907.3	13160.7	6798.37	4280.57	10249.5	16493.1	721.887	4228	7542.56	4741.52	75036.5	75045.6	6539.99	8078.15	7694.17	4858.99	18974.9	21642.4	19680.1	21468.1
M602T860	7392.31	7300.04	210707	4182.98	101500	136393	126636	11921.4	58115.1	149325	41897.5	14492.3	38927.3	32259	68114	272060	41107.6	30534.4	37290.5	43149.2	94234.2	104003	70949.1	61917.1
M603T688	6989.64	4332.77	94180.6	4970.77	51847.3	39747.8	32487.9	5285.38	38018.2	58826.2	6651.41	9824.46	17100.5	10618	73501.2	100204	17564.2	11848.6	11464.1	21216.9	27861.9	25893.4	29778.5	35154.4
M604T322	28528	17781.3	16690.9	16228.4	17311.5	17965	21506.5	24299.1	16818.8	15850.2	20940.4	40646.9	20722.6	19181.9	19800.4	17339.6	17651.8	15805.8	16658.6	22003.3	17516.6	21105.8	21141.9	21419.8
M604T806	4106.48	4482.37	23651.9	6079.98	20841.9	34595.4	17598.9	11911.3	12704.9	23584.1	10016.1	7117.63	13237.6	10499.9	36494.2	82189.5	5771.09	12797.7	17079.6	8358.32	19620.2	26039.9	19012.8	16542.9
M604T926	45903.1	77088.1	260014	55310.3	337948	84648.2	153613	644477	281179	1.2682e+06	29886.9	60539	86753	115203	95050	122629	38727	304529	37273.7	16994.8	275301	241602	153446	155798
M604T323	33702.9	19224.9	23162.1	17194.2	21182	23661.9	19023.4	24543.2	19558.8	16927.9	24865.3	48844	19913.7	16708.6	21561.9	18660.4	22874.4	17948.8	18898.1	23634.4	19110.3	17513.3	18734.5	22683.9
M605T926	22354.5	31696.7	105128	30100.4	145662	37471.3	56022.2	257563	117723	505663	20386.9	25515	37813.8	49276.8	46103.5	54402.3	21807.7	122943	17009.8	15795.3	114602	97402.4	61775.2	66020.2
M607T881	69145	86354.4	70351.7	78818.3	80329.5	72322	69607.5	84643.8	76688.7	79112.5	65695	72603.3	71815.5	58058.7	78309	59011.8	81105.4	82085.9	78700.1	81660.4	59633.7	64535.9	61414.1	63833.9
M607T937	57485.7	112579	182192	47293.8	110604	60942.5	121489	587009	192878	444816	25112.5	58986.9	64829.2	31551.9	50742.5	34627.1	38823.1	121057	43796.7	30552.9	141017	123325	106412	160585
M608T934	22003.8	43498.6	74710	20062.4	42716.9	24021.5	47322.8	223435	79089.6	185601	9710.05	23848.4	25940.6	15936.3	18672.3	18106.2	15983.1	41723.6	16005.3	9509.57	52093.3	46536.4	57811.6	37330.9
M608T881	31991.1	32486.8	25721.7	28421.5	33292	28089.6	26351.3	32558	29213.6	32935.3	25874.1	30295	26657.9	22133.9	30248.3	22896.6	32341.5	30632.4	28945	29214.1	23636.4	21454	23730.2	23867.8
M609T926	254765	434475	1.34854e+06	304751	1.79472e+06	394879	800209	3.0017e+06	1.23712e+06	5.31456e+06	168833	351340	441555	656012	530280	665458	211972	1.35742e+06	204911	88269	1.32008e+06	1.12959e+06	904733	754004
M610T255	12441.7	12571.8	11716.5	5562.19	14016.5	11119.9	11144	7557.81	7177.34	11178.8	7300.16	18726.6	12591.1	6830.61	11312.3	8306.51	9732.14	7668.83	9984.06	7193.25	9922.73	12173.5	7528.19	9854.13
M610T926	93510.2	165539	511889	114216	690199	143475	308508	1.16253e+06	472369	2.08411e+06	64681.8	144878	173451	252228	205671	256641	83194.2	515106	71138.8	33719.9	505756	436316	335161	289176
M610T721	9865.34	3580.92	6695.05	1803.88	13389.8	25131.6	16867.1	3497.82	4811.59	16441.3	22962.5	3990.85	13528.6	10164	4834.31	28492.7	9427.35	2836.11	4679.62	4830.99	10682	16063.7	14278.8	9307.21
M610T254	17412.4	14163	18048.1	10180.2	13351.3	10225.6	13853.5	11653.4	7723.82	8293.69	12509.6	27221.1	14800.2	12760.4	15757.1	11553.8	16353.8	10181.5	11440.8	9006.82	12022.8	16157.1	14155.1	12931.4
M611T592	16712.6	23796.7	31209.1	37923.4	41511	21703.4	28632.5	32492.9	33898.7	39240	53900.9	25208.4	32433.1	38337.6	27975.6	42439.7	33786.5	22863.1	23807.5	25671.9	37568.4	35355	38655.7	29516.1
M611T926	24193.6	41064.3	116577	26749.3	156440	34213.9	73480.5	285792	110968	493836	15515.7	32933	40052.6	65533.2	49893.3	58987.6	22672.6	118668	16582.4	13184.9	123255	98595.9	81876.4	70080.7
M611T1193	33773.7	27208.2	19624.3	10230.5	16820.4	17865.5	25110.6	35271.2	29683.3	16965.5	18086.9	26205.3	20345.9	11893.8	14204.2	22669.6	36150.8	21104.7	15126.5	25360.2	31979.9	32205.4	23251.2	22238.9
M612T719	273.14	1257.25	9095.48	1961.99	12430.3	7529.34	1454.6	4050.41	5264.23	6361.61	1519.55	3146.57	3793.33	3127.46	24080.6	21435.2	3276.15	3423.28	4033.91	1970.98	5835.44	7493.79	6943.33	7164
M612T925	10999.9	7494.21	23875.4	5613.55	27807.9	7240.65	15617.3	53173.4	20611.6	87762.1	5619.38	5630.64	8596.29	11829.3	10994.6	12603.4	7623.06	19968	6617.48	5913.99	23341	20612.2	17373.5	14012.6
M616T1192	35586.6	57030	38701.7	33334.9	41677.3	29004.8	43137.9	93687.8	59519.7	59579.7	47757.1	48087.3	43173.8	39077.7	47726.1	52314.6	85039.4	53245.7	52517.1	18406	53230.6	43722.2	29187.5	41116.2
M617T562	76920.8	43472.7	49966.2	32130.5	51124.5	52665.1	48831.9	53134.7	57164.9	49822.6	98785.1	85460.9	55684.3	45791.2	32978.7	78612.4	69493.1	35807.6	36227.2	33133.8	54876	43594.5	65542.4	55281.4
M618T1190	4654.62	7829.92	8740.04	5478.29	8787.62	12809.2	5800.99	20045.4	12846.3	20377.6	13285.6	6721.15	3708.28	13106.7	6836.81	13070.9	37626.3	8318.34	7599.71	4434.43	9949.43	8894.74	9822.86	5290.88
M618T562	28284.6	17180.3	21489.8	19074.3	19667.5	12872.5	16511.5	21620.7	15536.4	14241.3	42484.4	34310.1	26042.1	16060.4	11873.9	34167	22201.7	17679.2	22584.6	15109.2	17022.3	21760.2	18626	20640.5
M618T716	770.202	1367.7	19786.5	376.327	12957.2	12737.2	4597.67	2217.89	7731.94	10621.5	1824.52	3859.27	4057.72	5231.09	12154.8	41186.6	5621.68	4066.88	3881.32	4926.23	9346.68	10650.9	11182.9	7121.49
M618T1055	10116.8	21001.3	27307.5	22656.7	49271.3	23152.4	17819	36205.8	31271.4	44457.2	26572.1	18409.2	10262.7	29403.1	38102.2	17414.9	37841.1	28107.8	28385	11973.2	33100.9	32416.6	33296	20432
M618T855	8201.05	6281.95	27213.7	5067.62	9473.92	11974.4	16849.5	39087.7	12965.9	32490.2	8916.01	7241.9	5473.64	6796.13	7591.59	19793.5	8279.14	7821.69	6021.6	5072.16	18359.6	17587.7	11343.7	10100.9
M619T678	2532.43	3700.63	48789.5	2562.38	66262.8	42125.7	28918.6	3451.2	23644.5	48296.9	1708.14	10581.1	8723.38	10257.2	18685.2	54830.2	8739.58	9981.84	10777.6	21755.7	18778.4	23419.3	17475.7	23634
M620T678	1840.6	2447.65	11432.1	534.762	13010.3	5056.74	7161.37	1141.66	8134.46	10729.7	106.952	5219.58	2170.8	3421.03	8609.56	12541.3	5387.09	1539.75	2071.95	6475	5927.12	5523.71	4745.62	6337.27
M620T1187	25673.7	22798	17809.3	15403.6	21454.6	21116.5	16289.5	49634.2	36307.1	41802.5	35039.3	19133.7	12122.5	23103	22606.5	29912.8	95249.8	24252	17586	11866.8	30088	30252.9	25010.4	18501.9
M621T567	12496	20950.1	10530.6	7919.05	14505.3	9335.26	12184.6	17324.3	9094.11	15574.8	33554.3	25236.3	12989.9	6999.25	7415.02	29423.8	17646.9	9111.38	9973.88	11291.7	13554.7	17429	12665.2	9670.29
M621T757	2944.5	5427.43	103896	1840.84	68315.7	78438.4	18140.3	4348.14	10571.1	140446	5660.29	14902.5	22494	14868.7	33790.2	126867	23443.5	19674.3	21548.8	16492.4	28893.1	30413.8	38791	41753.1
M621T688	3823.4	4358.61	116010	2492.64	68318.8	50072.6	38741.4	2999.79	44720.6	75548.2	6300.27	13698.2	14417.1	14317.8	31544.6	116657	21846.6	12705.3	10347	16786.3	30205.6	31643.4	31531.4	38613.8
M621T171	55532.9	18263.2	21117.4	17091.6	21104.6	22239	20197.7	25412	21635.7	19186.1	26066.4	42799.5	24460.1	18372.5	17240.5	19645.6	20866.1	16414.8	18455.8	27805.7	19886.6	21223.4	22854.1	21380.1
M623T861	30021.4	47496.6	1.12128e+06	18102	544132	635696	655390	273995	290304	817729	218646	88081	194329	168203	334844	1.40131e+06	192970	186527	170672	182690	497035	518204	417000	294696
M623T1077	42696.7	22274.9	29978.2	23029.9	31696.9	17217	31099	21961.7	30699	32287.7	30130.6	25013.6	24700.8	24486	28470.5	36285.8	24208.6	25199.6	25066.9	45209.2	34737.9	31816.5	27385.4	36586.3
M624T860	9385.37	13168.5	335228	6989.29	164499	212762	200663	110978	97116.8	259731	68360.9	29177.1	64598.3	53138.8	105789	413784	76582.3	56561.9	49693.8	53695.4	154941	184289	120371	96343.9
M625T926	26832.7	46492.1	132464	36640.1	183622	45266.1	88835.1	297458	143020	498228	21809.3	38255.5	57731.2	81991.1	53558.1	77841.5	31696.7	141611	25674.6	12345.8	142702	118934	101677	86065.3
M625T859	3539.44	14719.1	211426	9309.94	70487.5	80664.2	57834.8	104306	63073.3	141686	27350.6	13132.3	26661.3	25015.2	36153.8	116961	19565.3	30187.5	17657.4	14986	55312.6	48244.1	49060.5	39678.4
M626T926	13527.8	18095.5	52871.8	13174.3	72789.1	17544.4	35607	117991	58481.7	200987	12173.6	14825.2	21085.1	31486.4	19235.7	27039	10115.8	55022.9	9131.44	4022.33	55543.5	46091.8	39873.5	32104
M627T925	4414.52	8864.19	21649.9	6864.7	27860.4	6702.93	15240.7	48098.6	24120.1	81858.9	4133.42	6524.29	9932.95	13518.7	10774	12371.4	5095.18	23720.5	2984.26	368.045	20438.6	20274.7	16555.2	13754.3
M632T1055	61737.6	104407	151497	108149	138273	99442.2	92890.1	183075	162535	217586	169153	87781.1	54259.5	160313	195691	98953.9	183865	144089	129717	81456.6	162303	148182	133222	93117.1
M633T1055	27248	51813.9	70600.5	52346.7	57474	42301.2	36785.5	74135.7	60563.3	93236.6	77814	38945.4	22447.5	68941.9	84930.4	42773.7	86748.1	66836	54916.1	33333.6	72378.6	69417.1	53736	42668.9
M634T1055	8201.28	12911.5	18471.4	14282.2	14748	14517.1	10773.5	22320.2	18559.7	25252.4	22878.8	12440.2	7857.14	20117	22673.2	11439.6	20400	16153.4	15936.2	10211.3	18576.9	14897	13992.9	11684.4
M635T999	17937.4	17067.2	18866.8	37131.1	14867.2	15563.2	18732.2	17876.8	25659.7	33283.3	18778	28173.4	19676.5	34617.2	37069.1	23792.4	19807.9	17399.9	16567.5	9657.68	31438.3	21291.7	22867.3	16760.8
M635T942	53339.5	60784.9	23938.1	47639.9	66745.2	37219.2	38927.7	53888.5	44528.2	43583.2	41641.1	50153.6	40521.4	32511.3	24039.6	41339	44405.1	44251.5	59888.1	61540.5	34183.3	33842.1	30867.2	35555
M636T685	2807.83	1432.91	12446.3	1607.07	13388.6	10388.6	4714.71	3894.33	7172.77	8995.9	7917.98	662.162	5078.96	3727.88	17659.5	43431	5261.06	5415.38	7768.09	7557.08	14438.9	11405.2	12600.5	8478.9
M636T941	23512.9	26875.5	9777.06	18570.4	27843.9	11970.7	15149.9	22868	20173.8	17748.8	16041.5	23672.2	16960.3	14250.3	11426.2	15251.7	17246.8	19039.7	23288.2	21098	16018.7	15909.3	13077.4	14015.3
M638T836	10525	3186.28	9441.54	1567.76	7308.75	35695.4	18855.3	6749	4264.95	17253.4	8931.5	5421.52	8535.29	7950.4	5116.96	26985.4	8561.31	4296.18	5672.25	3511.24	13893.9	13937.5	9993.71	7753.34
M639T860	742.23	3655.99	87097.6	1859.07	40794	46750.1	47421.4	30979.7	31343.3	63311.9	14277.5	6192.34	9771.64	10521.3	21779.2	91414.1	13507	17482.3	12290.9	12944.8	38904.2	39093.8	34277.2	21483.4
M639T834	11050.6	20832.1	6861.31	29427.7	22175.3	24501.6	24628.7	35993.3	25046.6	23648.3	29547.5	27522.6	28089	21386.1	27575.6	16899.7	28492	21853.6	19391.1	21472.3	30873.9	27212.8	24153.3	21787
M640T1185	10535.7	8711.11	5940.99	5008.88	8044.49	10113.4	6896.87	22160.3	16010.8	21822.1	14498.5	9266.75	6531.1	10377.9	6839.8	10184.9	40305.8	10705.5	7990.85	4956.76	11978.2	15162	10739.6	8046.67
M640T858	1171.12	288.013	28340.7	106.576	15987.2	14632.3	18704.8	8991.19	9956.22	23304.4	3953.8	1926.88	4354.18	4450.49	6814.05	28505.5	3089.18	5021.52	3295.38	4222.03	12587.3	10104.4	9915.6	6445.54
M641T1196	20785.1	46670.7	66665.2	52564.8	33516.7	70979.4	17892.1	61600.5	30732.6	36338	27263.2	18681.8	40841.9	43396.8	40399.7	34134.9	43248	30120.6	35364.9	27598.5	32487.1	17106.1	30774.1	33178.7
M642T1182	31754.2	21284	20671.1	14813.5	21344.3	25581.9	22493.9	46075.7	32548.9	36955.9	28118.2	25983.7	13140.4	19666.6	21632	24424	73130.9	26074.5	22565.1	37727.5	27201.2	29009.6	25235.1	21496.9
M643T1182	7622.62	10612.4	9598.42	4906.4	10313.2	18607.7	7506.3	25618.6	14071.8	20861.8	7472.38	6905.65	6507.51	9401.97	4472.14	19038.5	50087.8	11501.9	7316.78	5901.44	16581.8	18038.6	13132.3	11442.8
M643T689	4902.54	5181.74	210809	4222.56	135517	93040.9	82282.3	5563.77	91198	135024	8093.4	20960.6	17175	29054.1	31592.8	208298	21528.6	16303	14250.9	33731.5	62065.3	49405.3	54527.5	69421.3
M644T688	4445.19	3781.52	81131.6	1904.17	50914.7	34332.9	25057.3	3494.43	27435.8	46665.9	6577.77	8770.75	5647.64	8604.39	18330.4	82235.9	9081.14	8402.8	8632.26	10944.3	25041.7	19669.9	19537.8	26540
M645T862	10461	9874.15	314322	8115.06	166905	222838	207905	10335	86021.4	233960	75726.4	32592.9	75196	56731.2	115085	395034	69795.1	60497.9	64435.3	56185.5	137101	156372	143307	93782.2
M646T861	3416.06	4693.72	97497	3857.74	51683.3	61205.9	59623.3	5091.19	30359.4	73906.7	20677.8	7869.75	22254.8	19513	38200.6	124701	21738.3	22912.3	18895.3	18656.5	45668.4	46823.6	39190.5	32281.9
M647T857	1799.52	1240.32	23237.5	2655.71	15500	15797.4	15564.5	4058.78	7926.44	15563.2	7677.23	2720.73	5893.66	6526.79	11617.4	29978.3	6250.17	5035.16	5552.87	4410.35	13083.8	14855.5	13162.9	9925.19
M651T989	22577.4	11795.6	16749.9	12505.8	13633.4	20229.6	13113.4	15757.4	14355.9	19928.6	15454.4	7183.4	8526.19	11961.8	16062.9	15166.3	16355.2	13604.2	10481.8	49811.2	19050.8	13847.7	9503.26	12726.9
M655T834	22019.3	10281.9	8573.21	17387	13431.5	13066.9	11432.1	19099.4	10316.9	13275.7	9779.83	14365.9	11831.1	8064.8	16387	12777.4	25327.3	8372.31	10747.5	30850.8	12096.4	15746.7	15491	12682.5
M657T1059	10520.6	18732.6	6978.89	9038.94	14222.2	12224.2	14439.8	26336.1	9932.66	13390.2	10944.3	16126.6	8062.14	12102.2	14934.3	11444.5	21784.6	17963.4	13731.6	13632.6	10712.2	11677	8644.58	9009.66
M659T1187	37990.1	80060.3	43664.8	36635.6	56516.2	50623.9	54639.3	122258	64770.7	48336.2	56456.6	54913.8	39865	34876.3	54426.5	49811.6	109164	57469.9	52285	44999.3	82887.3	66792	57032.9	43532.8
M660T1055	15456.1	32805.8	29575.2	34720.5	27978.1	22783.7	20955.4	38673.5	30276.2	35139.2	28426.6	21256	19064.6	37121.6	39667.4	18857.8	39578.5	40961.9	34383.6	12369.8	26594.6	19853.8	27693.4	25707.2
M661T567	35774.2	25094.4	25110	16230.3	37781.7	20646	24387.7	34274.7	37181.8	22074.8	60236.8	44099.8	31804.8	17016.3	16747.8	35643.4	34655	20225.1	30244	20518.2	25256.1	31524.3	34526.5	30130.8
M661T860	770.875	1980.32	32196.9	1859.77	25731.6	23195.2	25304.7	2081.13	10054	27768.1	8225.81	3607.05	7352.04	10492.1	10954.1	52180.1	8952.8	4992.77	6511.38	7098.27	17008.7	19134.9	17914.4	11933.2
M662T1180	6533.68	10152.5	9221.09	6201.92	4520.72	11079.9	4674.1	20709.2	14455.7	21665.7	11460.9	5480.63	6389.43	9968.17	6770.05	12016.2	41365.5	10883.4	7523.81	9503.52	15397.4	16174.4	13719.1	12214
M662T1081	21689.7	24075.5	55854	21855.7	44360.6	49853.7	38131.5	51712.2	73679.8	65190.8	57965.1	25719.8	20423.7	54089.3	31671.1	34407	66578.6	45453.8	42732.8	34373.5	56377.8	57832.3	50168.9	30390.9
M664T915	77724.4	108068	126830	106265	114200	221661	138850	199606	157523	184660	124023	110032	140501	101213	127032	89150.1	235576	155377	103783	135708	180987	207231	116575	117521
M665T1177	12165.3	15528.8	14207.6	6518.75	10080.1	16001	12008	25226.9	21805	19451.5	21119	11192.9	13352.5	9670.29	11617.3	21476.7	49888.1	13455.2	11181.9	17101.6	11693	18865.6	9904.14	13173.9
M665T688	1058.36	2197.38	87368.3	995.533	54837.3	37578.9	31431.2	3284.62	36539	48195.2	4835.36	6273.57	10528.4	8460.76	13495.4	76200.9	7099.02	6686.24	7811.29	7732.76	20607.1	20010.9	23437	28070
M666T848	14109.2	24928.9	28259.3	35164.8	27730.8	27640.9	58441.7	47053.8	34343.3	48744.4	52391	32562	57403.8	30080.9	38285.6	24354.8	53785.5	32467.8	28996.4	35231.7	55633.7	41661	41429.3	36129
M667T848	5574.91	14948.2	15804.4	16089.1	10985.7	12002.1	13375.4	20780.5	16306.2	25766.5	25140.3	12399.7	17322.1	15801.1	19341.7	11982.3	25857.1	12483.7	13006.5	7826.6	28318.1	23561	14619.2	17945.6
M668T989	25464.5	31299.6	33759.4	29230	32021.4	30761.2	38982.6	37502.3	33824.1	35341.8	38482.4	29745.2	34909.8	47765.9	33206.2	32918.5	40223.9	24059.5	31824.6	47284.9	42994.8	41970.6	35349.4	26265.4
M669T1120	37802.9	40699	40404.1	39652.5	51999.6	29154.1	23998.8	39360.6	34340.3	51272.2	21667.6	31332.1	34467.8	20874.4	30610.7	34782.7	34215.9	22551.4	20224.4	28076.1	50504.4	33259.6	30491.7	30324.5
M669T925	626.914	1619.65	7706.17	2255.04	9637.49	2280.87	4422.87	20817.7	5425.05	33732	1079.55	1327.13	2792.17	8687.41	2254.17	3341.16	1435.66	7487.2	2620.63	125.383	6526.85	5924.84	4984.78	4864.5
M670T1119	18568.3	19394.3	22518.9	19468.6	27243.2	10701.5	13657.2	17329.8	21943	28876.6	15339.3	22977	18194.4	11297.3	17947.3	20482.1	19562.5	16802	12117.6	19548.5	30198.7	19387.9	18489.6	16613.7
M673T988	17942.2	21738.7	27729.1	25388.6	24841.3	22495.3	28248	34955.5	31103.5	20988.4	35795.3	26200.8	24680.9	40595.2	25213.3	25416.4	32897.3	24142.6	28105.5	40016.8	40830.1	32127.2	27476.3	21186.1
M674T1148	7756.11	53058.5	16352.2	10662.1	16059.2	9498.2	8701.47	15675.9	12486.9	17382.8	12262.9	23412.1	5744.59	2306.56	15562.9	1932.81	35613.8	4230.24	16642	4726.61	30225.1	19107.7	20220	18896.2
M675T1086	120572	113959	145162	141825	124615	146411	164876	169659	186905	221658	197866	124603	112262	197099	147908	135773	201825	150116	148496	166092	211502	182299	143090	107007
M675T1063	20979.8	23625.3	8553.54	15229.6	16011.5	17054.7	16189.8	30744.7	19148.7	34515.8	15040.3	20985.7	16832.5	14189.6	14508.8	20264.9	29173.5	23239.1	11600.9	27967.4	28928.9	22589.1	17564.6	15114.4
M676T1086	44990.8	41222.3	55066.1	54010.7	47979.8	52298.7	59423.1	63710.7	76595.4	78692.2	79192.9	47170.1	43401.7	76260.9	58571.1	52125.7	75250	59260.2	56224.6	68797	75291.4	74224.3	53231.8	43082
M677T1086	46758.1	45752	57841.1	52437.5	46712.7	57073.3	63432.3	70458.4	74754.7	86143.3	84381.8	47820.6	41909.8	78078.7	55134.3	50489.8	76258	56744.6	58333.3	67272.6	84234.7	69169.7	56571.9	40904.4
M678T1085	135358	80807.9	91823.2	83461	101582	118905	90259.1	192809	169054	159287	115922	122749	59468.8	91490.4	102031	96335.9	158063	136658	98760.8	133501	158551	163083	133386	86390.5
M679T1085	48171.3	31133.9	35837.9	28718.1	38676.6	47829.9	31396.2	68528.3	62380.1	55122.6	41263.2	45688.8	20439.6	32403.1	35941.9	28543	57401.3	45402.7	35853.6	54538.8	57959.7	66566.2	49424.9	33400
M680T192	5.25217e+06	3.53661e+06	3.78409e+06	3.52289e+06	3.65228e+06	3.85715e+06	4.04764e+06	4.84397e+06	3.81011e+06	3.72685e+06	5.15673e+06	7.09246e+06	3.91021e+06	3.55781e+06	3.1789e+06	3.62647e+06	3.94684e+06	3.3652e+06	3.87746e+06	3.69993e+06	3.69104e+06	3.80265e+06	4.04023e+06	4.12664e+06
M681T192	2.59357e+06	1.62037e+06	1.71077e+06	1.56171e+06	1.66565e+06	1.74942e+06	1.83925e+06	2.24965e+06	1.82498e+06	1.7014e+06	2.47615e+06	3.86849e+06	1.7793e+06	1.58848e+06	1.46032e+06	1.62162e+06	1.78383e+06	1.51239e+06	1.79206e+06	1.64974e+06	1.61897e+06	1.70092e+06	1.82318e+06	1.96967e+06
M681T988_1	120283	140279	156484	123078	144957	185917	164003	164969	142537	137742	183601	144395	155283	196522	143417	162331	184102	119368	137030	202338	205499	193569	155975	115402
M681T988_2	83544.6	103467	120780	98782	112473	91998	121540	139023	102345	105845	135900	105805	111766	156802	120852	116087	149083	94050	111112	154896	167178	144559	126598	91235
M682T192	655880	405532	406702	377707	411515	438014	456416	567825	447824	411753	612729	1.03675e+06	422651	379565	353061	395121	441058	368560	434367	399723	395602	415831	451922	485504
M682T988_1	54497.5	55377.4	64532.8	52337.2	61250.1	87333	72409.9	72918.3	70249.4	56931.9	70955.5	57164.8	66427.4	84410.5	61534.4	66579.9	86015.1	51447.5	56605.3	86927.1	92057.7	87295.6	67817.9	48499.1
M682T988_2	12667.8	19027.6	23896	21594.7	22271.3	19889.2	24167.5	31410.3	19578.6	18942.9	24888.1	21375.7	20307.1	29484.3	22226.9	20582	29986	19258	21240.6	27717.8	30313.1	30257	20880.8	18851.3
M683T192	114008	68452.1	73899.1	74997.8	73897.9	77209.5	80314.7	98951.9	80920.2	75445.2	112352	190679	76736	71503.7	64497.9	72720.2	77064.3	69138.8	76431.1	75755.1	72218.3	76881.6	83492.7	96773.8
M683T832	13993.8	20887.1	19241	32339.4	26216.6	17733.7	21618.1	39099.6	27633	25837.1	23236.2	26500.3	23693.2	20083.1	39823.6	19226	32426	22434	19469.1	16910.9	32978.5	28982.4	29780.7	24502.6
M684T989	1.2662e+06	1.52853e+06	1.71232e+06	1.42288e+06	1.67006e+06	1.36355e+06	1.87357e+06	1.92275e+06	1.66006e+06	1.6392e+06	2.03709e+06	1.52342e+06	1.7128e+06	2.18121e+06	1.75477e+06	1.93451e+06	2.04344e+06	1.46533e+06	1.69085e+06	2.17467e+06	2.22519e+06	2.03163e+06	1.67013e+06	1.27059e+06
M684T988	17263.3	14687.5	21186.8	16127.6	22849.9	16816.6	21723.1	24099.5	20933.1	20396.8	20511.7	18340.4	20079.2	21272	19206.9	23711.9	25596.8	17331.2	19845.2	23953.5	19723.8	21493.4	24773.2	15699.8
M684T832	22266.1	12032.9	7171.69	8780.55	9819.13	7737.52	12565.3	20791.8	12528	12350.3	14102.3	8676.59	7503.82	7375.63	14550.4	12553.8	11968	9360.78	9577.67	27720.8	15031.4	16117.7	11288.4	8708.71
M685T628	15579.1	43433.3	17404.5	87424.3	14713.2	25622.5	21226.4	40924.1	15682.7	55415.8	9016.55	27942	52667.5	21579.6	63124.4	5720.9	36209.7	49494.2	24475.2	44492.7	29694.9	31580.7	20497.3	19862.2
M685T989	529132	656260	766190	617881	700226	586672	793813	839990	725421	715613	863935	659340	739094	928899	766900	847631	872654	622252	726036	929970	934711	874363	722433	540652
M686T629	7410.96	18255.3	8357.3	41426.6	7414.56	11324.3	12934.4	19991	8763.25	25888	3197.07	13349.1	24320	7532.85	35523.9	1775.31	17672.3	21708.6	10766.1	23003.3	12948.7	14495.7	9682.58	8617.99
M686T192	73922.3	70848.5	85570.6	80378.8	76961.8	87196	79930.1	90689.7	60281.6	66814.8	72935.3	78364.5	87787.8	78200.7	77494.6	85853.3	94278.9	87988.3	81946.1	85294.3	88006.3	97760.3	90128.1	66706.5
M687T192	31838.1	33753.6	38691	35013.2	36205	38348.1	34494.8	35006.1	28367.2	33263	34415.3	35270	38956.9	31523.8	38396.4	35088.5	37977.4	38291.2	35375.9	36019.1	38342.2	42962.6	35458.4	29555.6
M688T988_1	27767.6	36689.4	36017.7	24248.9	38231.9	30540.6	40087	46780.1	33904	40574.3	49889.2	40369.7	32026.7	54815.8	36053	35436.6	52823.8	30677.4	35733.9	58762.9	58548.8	48971.3	41086.4	27343.9
M690T988_1	40872.1	49630.9	54477.5	42011.4	56809	51605.6	58231.9	56267.1	57349	49540.1	64562.2	47816.4	56285.7	65580.3	49164.8	69359.8	60254.4	43717	54813.9	77986.3	66407.5	64898.3	57849.3	40733.1
M690T988_2	26467.8	35695.7	42396.1	32728.6	36620.9	36629.8	43440.9	49064.8	36122.3	36045.9	45430.7	40335	40790	44981.6	34711.3	38566.5	50291	38109.7	40232.9	42610.4	44112.2	46215.3	40368.5	31303.3
M691T988_1	35243.7	35390.7	41914.5	33696.2	42361.3	36040.7	41819.2	40574.5	35323.7	36029.3	42804.2	41084.1	39299.2	40237.6	38795.9	46808.5	46542.1	32574.3	37833.7	47092	45529.7	47691.8	38103.4	30412.3
M691T988_2	18754.4	21298.1	21706.3	20493.9	22394.5	15358.6	23468.5	27468.4	21975	18519.6	26013.9	21057.4	23717.6	23412.2	20260.6	22930.2	23786.5	19955.8	23698.4	25832	26494.5	25597.3	25017.1	16824.3
M692T1196	27407.9	30608.5	35117.3	26848.5	42497.2	49165.7	58348.7	80244.6	31401.8	79104.9	24201.9	36305.3	47407.9	23403.6	69125.2	37262.4	25579.5	74977.6	19392.2	32179.8	41940.6	40498.1	38272.2	47895.8
M692T988_1	27200.5	16595.4	14885.6	14142.8	22370.9	15933.4	23425.8	19862.1	18559.1	11919.9	20776.7	20412	21422.8	23772	26781.5	34366.5	19527.3	16170.4	17815.6	37607	24729.8	28329	20433.9	16313.7
M694T981	20415.8	16572.8	24721.5	17785.9	15575.7	19242	33923.7	37286.9	29759.9	32044.5	35416.6	28481.6	26556.6	15505.8	24616.3	25929.7	37916.7	29312.6	13959.5	6600.94	35552.5	29564.6	21933.7	21936.3
M697T192	79480.8	42726.9	44482.3	46567.7	43974.7	44189.8	52259.3	64008.6	49366	45862.2	70247.3	124658	44012.6	48001.4	36085.4	42420.9	44064.7	38958.4	48589.4	43416	45674.3	44748.5	46208.7	56917
M699T832	18823.6	11901.8	9479.86	16870.4	13090.3	9308.75	10674.9	19560.8	15412.1	11480.7	12065.4	15691.4	12446.2	9982.56	18356.3	9247.28	15311.6	8858.78	11869.5	23033.1	16467.9	16268.7	9297.03	13615.7
M700T1086	139782	140095	140239	143925	126601	173990	126005	206964	220253	168755	147947	142590	104091	136459	129198	135027	153731	177850	161469	122355	141578	154121	161068	141141
M702T192	1.8196e+06	1.22495e+06	1.33589e+06	1.27551e+06	1.29062e+06	1.3633e+06	1.37451e+06	1.64849e+06	1.28877e+06	1.29605e+06	1.72865e+06	2.46409e+06	1.38787e+06	1.25198e+06	1.16642e+06	1.3239e+06	1.40827e+06	1.23535e+06	1.35291e+06	1.27856e+06	1.3173e+06	1.38735e+06	1.42227e+06	1.41417e+06
M703T861	3747.3	3859.23	71612.6	3773.49	39473.3	44506.3	46254.8	5728.59	18982.5	43781.4	16491.3	8675.37	17317.8	15206.6	27949.9	82565.5	8736.17	15984.2	15130.2	10552.3	25926.5	30959	29582.9	22735.8
M703T192	439506	293537	312318	304747	310226	325914	332120	390856	315293	315106	419973	600110	328467	303688	271132	303198	349459	302962	321324	322474	307283	324134	320335	341899
M704T859	1798.57	1366.81	24446.7	1762.13	10995.4	10995.4	10863.8	3127.95	6037.7	12934.7	5692.77	3733.95	4698.73	5322.43	7251.3	27239.3	8340.37	6356.91	6116.47	2807.81	11019.6	10622.4	10296.4	6275.17
M704T192	82716.5	57211.1	62692.4	54866.5	57156	64382.9	70345.7	72634.1	59388.7	57896	77991.3	121163	64844.5	56282.3	54040.3	57243.3	63261.8	55141.2	62485.9	64050.9	55967.6	62142.5	63684.3	68998.5
M705T860	634.731	2726.48	29321.2	1970.48	15224.4	16314.3	15653.7	5194.31	7838.02	16277.5	7670.44	3545.01	6955.48	5630.04	12156.6	36057	4854.96	6737.27	5332.55	3526.25	11808.7	11550.5	11113.5	8097.89
M705T508	41631.8	3127.76	38646	4751.68	20949.7	12681.7	7972.49	8883.98	6374.82	27236.5	19747.2	6066.13	11764	6863.14	28640.3	118990	10688.3	6396.11	10959.2	39733.5	21882.2	24285.3	25409.4	17943.5
M707T1190	13072.4	22848.8	9842.9	11881.8	9034.94	18595.5	15603.8	22967.3	19108.3	12317.7	15438.9	19888.2	11753.4	13762.9	18706.1	20261.8	31682.7	19330.4	19938.7	11005.1	10217.7	8769.24	15456.4	13668.8
M713T858	738.127	2030.23	25384.4	1512.18	13646.2	14227.6	7645.32	4311.13	4975.45	20024.4	5817.92	4332.76	7183.3	5799.87	10258.9	27940.6	5967.2	5756.38	7639.67	3759.07	10024.8	11117.1	11472.3	6633.1
M715T905	2583.69	2341.28	26258	1738.28	6088.08	21667.9	33463.1	3566.09	8263.19	13635.6	12619.6	2705.51	7820.89	4833.61	4418.49	32913.7	5927.08	5602.02	3823.62	4295.09	14408	14516.2	11083.7	8499.73
M715T988	44846.3	44435.7	44086.4	41589.2	44813.7	41396	58770.3	56531.3	55155.4	54380.4	64045	46805.9	46026.9	64877.7	52312	57536.6	77724.6	45330.1	38052.1	66352.1	76086.8	60105.9	49554.3	39093.2
M717T1087	51633.1	66225.2	74341.1	78897	65168.6	75985.5	78803.8	78241.1	88973	97713	93746.2	62406.9	65605.3	96445.8	81290.5	74792.1	91543.7	73530.4	77741.9	62933.4	88769.5	79678	77380.7	57867.5
M717T192	146666	86500.6	82477	83370.8	87656.1	93725.3	95467.1	119299	99857.2	86447.8	135699	252779	97330.5	83577.6	77131.5	89298.4	93057.9	76117.2	96734.2	85192.2	86905.5	87590.6	94075	108504
M718T1087	21809.5	25496.8	30822.6	33103.2	23695	30645.1	27883.5	30139	32341.5	37940.8	38103.1	27499.2	21548.1	36671.4	33793.4	26594.5	36220.2	32298.5	30705.5	23796	30310	30705.5	26700.4	23003.8
M718T192	69112.3	39875.8	34474.2	38327.9	41269.1	42253.3	45104.1	55429.9	45733.3	39711.6	58743.4	104461	39766.1	35800.8	31815.9	35115.8	41952.8	31567	45769.7	40383.2	38176.7	37145.8	42935.1	44790.9
M719T857	3112.74	4505.49	16081.7	6672.43	9236.22	10439.4	14295.8	8548.12	10182.8	9980.36	9342.61	5664.78	4455.18	8801.27	4642.66	20609.6	10845.8	6982.49	6031.4	3617.36	9124.84	6560.32	4560.88	7980.44
M719T1087	20730	26498.1	33521.5	34235.3	25764.4	32147.7	30992.8	30787.2	41426.7	37395.2	38195.5	26285.4	26632.6	41800.7	29094.2	32629.8	41926.7	28304.9	34674.6	24643.4	29375.6	32024.1	30650.2	22797.1
M725T590	2484.78	2223.92	7753.42	2113.95	9669.37	7470.92	12610.4	8510.6	17170.4	11007.8	18635.8	5805.38	4275.34	7264.13	4883.81	13916.5	5969.68	4482.92	6305.9	3770.55	9149.09	13772.3	8385.22	9554.79
M727T1086	28840.4	25481	33554.2	30671.5	26939.6	32583.7	36008.6	39749.6	37627.7	41638.5	43598.3	22896.9	24555.9	39246.1	34290.1	27758.5	41490.5	31805.2	35356.6	29947.4	35534.5	33745.2	28109.2	26383.8
M727T508	22625.5	743.466	21546.9	252.603	5082.89	3950.62	4583.25	21.8365	124.043	9029.54	109.182	2372.87	4010.71	1803.74	19514.9	62127.1	3498.56	3000.1	7826.69	19372.2	10098.6	12502.6	14111.2	10628.1
M727T829	25640.3	20844.9	18362.6	29049.6	23590.9	22692.5	18815.1	37856.1	26251.8	22813.2	16539.8	15033.1	17995.2	19190.6	32414.7	19713.9	27438.9	19918.9	10350.4	37361.2	25997.5	28649.5	20339.6	21636.9
M733T620	36419.6	2864.09	18944.7	6285.1	13724.6	12379.5	12767.8	6064.4	4105.34	25001.4	13076.6	13310.2	7265.24	8023.01	11977.1	81867.3	10879.7	9381.16	10477.9	23590.1	25593.8	22496	26601	16743.7
M736T989	151755	40760.1	150001	111561	119658	42613.6	48756.4	58605.8	45305.7	88686.7	43985	52964.2	88544.4	42487.6	47679.3	63000.4	46295.5	63227.1	120027	48552.3	53309.2	84176.4	58345.2	61823.2
M737T905	2364.6	1458.67	22047.9	1957.01	7525.87	23021.4	35916.6	3499.14	5615.41	13194.7	11790.2	2342.41	4820.08	5894.59	5977.19	32732.8	6790.59	7972.71	5123.61	2963.44	14983.3	12959.9	12776.5	8853.62
M740T1119	535602	595538	688697	558380	713625	481680	693517	688356	605599	727796	721302	565533	594982	766794	719034	864342	692724	525411	685662	780315	846915	691001	585707	501560
M741T1119	258423	292280	328130	265919	330832	230336	338761	322895	287085	350751	347351	275043	286996	374673	342873	398403	333642	247918	317027	372644	411448	330674	273336	236933
M741T990	164729	199350	231726	198506	204806	185886	258615	255015	256413	207305	264686	191865	240435	299082	253588	289095	243256	186555	221983	282062	273569	293110	210791	164646
M742T1119	75333	85733.6	100154	74306.3	102006	66470.1	98591.6	99568.5	79129.3	94097.2	100919	79964.8	80464.5	107634	102539	133597	98356.1	75331.8	99100.1	124217	126488	93941.9	80240	71800.1
M743T990	76452.6	94656.6	112157	92313.1	94347.6	87700.4	119374	99891.3	112228	91523.2	118407	87451.1	114046	126729	107615	124041	113695	84911.1	102986	114069	114689	119252	93642.8	76168.6
M743T1118	25166.2	19843.5	20028.5	20999.8	20644	23036.5	27060.2	23590.4	20326.9	26086.4	23354.3	18520.1	20069.1	27046.3	27594.2	37864.5	22977	30061	26485.6	28149.5	27133.4	24647.1	21287.5	16112.6
M744T990	83976.5	106067	130900	100945	111040	91286.1	128990	110517	120917	110480	151299	96456	118427	152533	127190	138278	113312	97464.4	112148	132568	147237	128016	111376	84652.2
M745T990	39153.3	55255.6	55592.8	45378	49351.8	58103.4	60247.1	53973.3	53455.6	45441	57694.1	40553.6	68387.1	69841.9	57689.8	106413	64983.5	42290.2	42696.5	74527.9	54690.8	64434.6	49452.3	42257.3
M746T990	30278.5	40311.2	41027.4	30962.5	36621.1	33365.1	42303.5	37841.9	38078.2	34040.9	41838.5	40092.4	42983.4	45999.8	36247.9	70476.7	41837.6	34050.3	38334.5	57672.2	46590.7	49773.5	39189.2	28601
M748T991	15660.2	18821.8	13297.3	11673.7	4252.15	15217.2	19513.9	19055.1	20260	20162.6	19723.6	13514.9	1557.8	15129.4	15805.2	33286.9	21560.7	14544.3	7783.56	17321.6	18047	21719.6	12633.8	15490.2
M749T1182	46455.9	42406.8	79667.7	74087.2	67683.5	40031	34185.4	45266.5	50823.2	33071	29585.1	40644.4	80906.4	23983.6	329606	80477.3	122675	41690	92823.3	20422.5	66832.9	85206.3	71332.8	54624.9
M751T639	22484.2	14700.2	15186.3	23250.8	22655.6	17319.2	21096.6	31301.5	28656.1	27204.9	14157.9	18530.6	16431	8511.25	25145.7	20796.6	19318.7	17968	14415.1	28162.7	17475.9	26538.1	21732.2	18985
M752T990	29755.3	33290.2	34063	32286.1	31102.1	34144.3	47030.4	35873.5	39730	39742.8	40505	30117.5	38590.6	40091.8	40123	47787.3	36068.8	31851.3	32415.6	43868.2	41990	40561.8	33800.9	27055.4
M757T990	20478.9	26882.2	26140.2	18764.4	24941.8	15578.4	23345.5	26326.9	27472.7	23132.3	22779.8	17356.9	21946.1	31066.3	32111.7	30194.9	27684.2	17771.1	20881.6	26329.1	25649.7	26414.9	21110.4	12932.7
M759T192	75365.9	64353.2	73462	69941.2	76687	74926.9	76179.2	93037.8	65272.5	67802.5	82184	89649.4	77508.7	70703.4	66213.4	72299.6	75355.4	69953.5	73763.2	77928.9	74517.7	78986	76143.1	65659.5
M760T192	35489.6	26480.5	31823	29625.4	31471.2	33289.2	32008.3	35944.6	26803.7	28793.1	39023.2	38472.2	34995.1	27545.5	30445.7	29019.9	34831.6	29881.7	34168.9	31926.3	30182.6	34499.2	34337.5	28377
M761T858	588.908	1402.14	20186.8	1307.88	11578.7	14548.3	12925	3144.19	8599.98	14842	4655.57	3340.93	5994.76	4826.44	8748.96	25992.4	6998.81	4515.14	6812.82	3761.2	8331.6	9812.3	10476.1	8871.92
M765T684	19186.5	26954.6	21052.5	24033.3	23437.3	14538.2	24079.9	29350.1	19029.9	23865.2	24080.3	23228	25275	13571.9	28206.2	18208.5	47109.2	20377.5	25097.1	16297.6	28437.8	28006.5	22508.2	18583.3
M768T1079	33866	28510.3	30335.5	18403.3	29978.4	32586.1	25493.8	29138.9	24856.3	18387.7	20030.4	28417.5	31627.4	12143.1	34231.2	34737.1	35617	24260.8	14141.7	35071.8	26292.1	39593.4	24068.8	21809.3
M769T192	51187.2	47468	52476.7	48266.1	49730.3	55853.6	54204.6	59105.8	46582	49281	57376	66949.1	58989.3	51325.6	49424.2	53389.6	56523.6	45455.2	56298	53686.1	50521.1	55510.9	54985	50417.3
M771T825	10771.9	15539.8	11318.9	20281.8	18151.3	10510.1	9015.56	31081.1	17692.3	12901.7	11397.8	9623.65	16159.1	14037.7	19540	10548.3	17690.4	13009.9	10485	22126.3	19114.8	14235.4	13255.5	9284.82
M775T788	8499.72	24496.8	16883.2	21442.5	18482.6	12904.7	21299.9	30070.8	14778.6	19682.5	19095.5	12456.9	21837.8	17993.6	28597.9	16450.9	23128.5	21295.5	26136.6	13637.7	13199.1	19583.6	17279.9	13731.1
M781T592	110025	12883.3	250416	20086.4	56365.2	157974	94672.9	55120.2	270166	352189	176981	91235.6	65183.5	316717	72167.9	191888	192495	53753.2	94678.9	213896	199952	196945	146517	120362
M782T592	55634	9229.72	124456	14453.9	35173.4	89781.8	48626.7	30073.5	151086	191991	93702.6	51454.2	33494.4	172278	38380.5	101522	102732	36168.1	50843	114276	111202	99971.1	80278.7	66983
M791T1079	75287.6	66400.1	55430.6	49713.2	62210.1	38362.4	49332.7	52766.9	46035.4	44152.7	32896.8	56462.5	53745.2	32821	51704	60011.2	49277.5	46523.6	55963.1	66866.4	55483.9	43556.1	51701.6	35733.2
M792T1078	41168.7	35026.8	32480.5	23748.8	33873.1	24283.5	23316.4	29151.9	26198.1	22648.9	23751.6	32755.3	34764.7	21180.2	24633.8	33157.7	26653.1	23348.5	32594.6	35290.9	28994.9	27610.5	28538.9	21913.5
M798T1120	148602	102241	137063	125049	112123	139438	125621	111491	117580	124899	126610	96166.6	178736	124132	147397	182466	111523	88740.9	148995	102104	121502	137636	133789	97785.5
M799T1119	97452.9	58270	128159	109847	64734.3	62856.8	71386.4	72940.5	68023.7	70324.6	59390.9	67520.2	107218	64714.9	70586.3	91543.4	62368.1	52032.8	70846	96875.8	61368.7	72148.5	60811	103222
M799T992	44164.4	61638.3	65366.5	52063	64588.6	57623.4	79231.6	67266.5	71205.9	62516.4	99597.8	58249.1	64262.1	86539.1	65821	84745.5	73473	54996.8	67943	77571.9	79699.4	74133.1	67948.6	43751
M800T1119	42317.8	50559.7	61365	50236.4	43353.2	47478.3	62584	63939.7	55390.8	63275.7	53820.1	49970.8	55680.6	58952.2	63841.5	78168.4	64091	70198.7	54339.7	87392.1	61540.7	61658.6	50610	48973.7
M800T992	18327.1	26786.5	27024.2	22084.7	27782.4	27217.5	37883.1	25466.4	34044.1	28419.5	43784.7	21798.8	26240.9	33491.7	24901.3	34820.8	26890.4	25895.7	27753.9	30997.2	32353.7	31025.7	25804.1	23127.2
M801T993	36669.9	46420.1	49859.7	38693.5	45952.7	39201.2	62103.9	49398.9	54396.2	45802.5	62359	38602.8	47386.3	68832.1	50212.8	70758.7	51959.6	37747.7	47916.7	51838.2	64748.7	57814	52937.8	37600.3
M809T888	7120.28	7082.9	11938.9	12333.1	13407	11749.4	9019.35	7425.18	10106.7	10659.1	15985.2	5734.35	13614.6	4562.72	17923.2	57065.8	8965.36	10576.6	14153.5	6330.72	13661.7	14941.3	16922.2	12359.1
M809T692	22374.9	29482.6	17938.8	22059.3	20250.4	17589.3	23610.1	30632.4	21165.2	21335.3	19131.6	27406.7	32128.3	11348.5	26454.8	16343	51079.9	22258.9	20648.4	12703.1	36008.9	29882.5	23077.4	18237.5
M817T995	6271.72	13526.3	16680.9	15519.7	18799.5	13362.7	16684.3	22648.6	14894.5	17720.1	28566.4	10280.2	18254.8	23842.2	17838.7	19258.3	12275	11454.5	21970.4	13332.5	20988.3	20916.7	16165.9	11629.6
M827T966	9685.4	12264.8	16919.7	11896.4	12101.5	15657.2	7552.91	19463.6	16075.6	18700.1	9165.28	11264	14839	11535.9	15613.2	14434.8	19334.7	12324.2	14953.9	11806.6	21166.7	14199	16655.2	11413.2
M829T1075	28829.8	33631.9	24372.1	22706.8	20827.3	21347.2	24594.3	39851.7	25970.3	53670.4	20476.1	22933.4	27663.2	20146	32480.5	32752.2	28524.2	17222.8	29344	23228.6	28329.7	36564.8	38305.1	20134.2
M834T1075	22923.9	34751.9	35991.1	13306.6	38177.4	18306.4	22177.2	38127.2	36192.7	30296.4	21734.6	23302.3	24060.4	15985	28048.3	32811.4	42503.1	21148.5	25326.4	24134.3	37281.3	27781	21502.3	25320.4
M834T1188	24310.4	28219.3	32218.9	19495.8	24547.3	15978.6	24063	52012.7	31519.6	27078.2	22091.2	15297.8	22154.3	25933	34553.2	33248.6	42210.1	18281.4	26437	19533.4	26397.7	31552.5	22148.9	29061
M835T1075	22067.4	18817.7	25075.7	19677.2	23823.7	19279.3	23822.3	27592.7	21515.8	21588.7	15819.1	13314.4	23682.7	14942.8	28588.6	28503	40400	15029.4	26457.2	19393	25483	24962	12864.6	24879
M846T988_1	16045.4	20394.1	20081.3	18434	20102.3	14384.5	19182.9	23869.6	12605.5	20272.3	24649.7	21568.5	16808.2	27698.6	22170.2	21014.8	23386.4	16725.7	19140.1	24942.7	30934.2	27364.1	21819	17750.8
M846T590	104756	96657.2	204925	144956	102116	182175	94603.8	126427	151719	291546	200582	208815	108589	160860	102951	66872.5	162666	73304.2	88572.4	75030.4	103444	123602	128971	167528
M847T590	58924	54167.7	112705	74253.5	56498.4	113480	53391.6	71450.6	89260.7	165498	119080	124377	64394.8	86971.3	60886.9	40243.6	92240.7	50246.9	43243.1	45919.3	55991.2	65607	71119.2	92359
M848T590	21416.1	17730.2	36447.1	23737	20127	38770.4	17756.5	25097.2	28856.8	61306.2	38043.7	43875.1	20350.3	28856.1	20974.3	11161.3	35224.1	17469.3	15427.5	15397.1	18204.1	22507.1	24213.5	30032.8
M851T591	439207	369878	815355	530928	450903	774310	332700	454100	665458	1.26212e+06	834715	828761	462804	669133	462637	269783	705413	361213	288958	269859	398950	436921	561748	667317
M851T642	174690	212994	313323	1.55076e+06	290803	392528	364418	719572	414645	1.53924e+06	332034	550649	403856	315533	1.2948e+06	135230	692926	388658	247347	368690	523366	581021	422019	320778
M852T641	92625.8	118196	183956	825614	149762	215806	184041	371325	215664	819810	176872	288045	207959	169438	704471	77945.9	321390	17997.5	116565	206502	262469	311687	232882	182949
M852T590	235719	202402	440024	275261	240814	413524	182150	252447	360599	665651	436623	464471	248466	372704	247805	144658	358066	198986	160706	139034	217154	238898	300646	351895
M853T591	79155.2	62819.1	142694	90435.7	81719.2	130523	57927.5	78562	114954	206149	147271	147020	83530.2	120147	78768.6	44519.4	125679	59522.6	49068.3	47046.3	67734.6	79121.5	97717.5	116332
M853T642	30996.3	39949.6	53757.4	269520	52598.6	69512.1	66724.2	117847	69760.1	263878	62795.8	100852	73643.9	54790.1	227791	24524.4	117914	60864.1	31300.9	62876.4	95537	101693	74304.9	55678.9
M854T591	19723.6	16681.7	32458.8	23296.1	19096.8	34943.1	15228.7	19323.2	27967.6	54406	34546	33474.2	20350.4	30697.8	19912.4	11138	28839	16410.4	15385.5	11257.8	17780.3	17015	26054.1	27360.4
M856T1120	16495.7	26787.9	31758.9	24830.5	22398.6	24369.1	28697.4	36055.1	25174.6	23656.6	29511.7	24606.4	22526	32722.4	24451.5	34247.1	34297	20625.2	26311.4	21404.5	27560.7	31298.2	18481.7	24068.6
M858T1119	16833.8	21372.4	26887.2	20220.5	30954.5	19290.8	28575.6	29280.3	25591.5	30911.1	22279.4	24222.7	20433.4	26380.8	23362.4	28491.1	32244.3	20269.6	23021.1	16289.2	16581.9	21698.3	24500.5	15740
M859T994	9185.97	16614.4	19450.8	9926.73	15984.9	13936.9	14941.4	22078.6	18099.5	13626.5	23897.2	14392.1	14433.1	23284.2	17976.5	19869.2	8843.51	9990.34	14343.1	17384.1	20513.9	15260.5	18000.2	11893.7
M865T592	13002.6	11618.5	15219	9848.5	13631.9	10252.5	10207.9	22075.1	10342.1	17824.6	30029.1	23839.7	14621.7	12559.5	9038.77	6535.16	27844.6	7962.8	8731.33	9697.48	15997	18546.9	13949.3	14424.6
M867T590	86164.7	73673.5	144121	99591.9	85302.8	144755	65427.8	82248	101632	198950	141492	144638	83555.9	125921	92903.8	53875.2	115346	73359.9	59714.3	63609.7	78210.6	83346.8	100637	123231
M868T591	49357.6	36223.2	77207.8	50175.9	46020.4	90818.9	37168.1	46456	53315.3	97134.7	77251.6	77008.7	52240.9	67856.8	46270.2	27759.5	57286.4	39387.5	34774.5	34376.4	37995.8	42501.2	57839.1	62713
M869T590	21536.6	15556	35025.5	23904	19500.5	40813	14733.5	20063.5	28544.9	45958.5	33963.9	34209.5	26085.6	29078.9	21076.4	13823.2	28113.2	15821.8	14005.4	17387.4	21136.4	24069	23075.4	29738.5
M873T1071	15264	16392.3	14829	11375.4	8803.26	10613.4	12297.7	19626.7	14522.3	14465.9	11875.4	16080.9	11560.6	5893.34	14260.9	16748.5	19668.2	12068.4	10231.8	15375.1	21408.4	20325.4	15742.2	12262.9
M878T1182	16133.2	21069	20391.2	14420.4	22054.7	15283.8	14704.3	43984.1	19740.4	21769.9	23287.1	18094.2	14788.9	13935.9	23500	24056.7	39160.7	18778.9	23860.1	12195.2	24162.4	20396.5	28982.8	19961.4
M885T1055	6024.07	17870.2	20425	15167.8	20505.5	13385	18783.2	25496.5	14433.2	23065.1	32969.5	16049.2	11354.5	22634.7	17359.7	20533.9	24881.8	12533.7	19012.4	10364.9	21957.1	20514.2	15311.2	11527
M885T1105	10982.7	11257.4	12246.3	10178.5	19732.6	9064.44	11159.5	16083.9	12892.4	23581.4	16996.3	12454.6	9581.14	12400.7	13888.8	16145.4	15985.8	17166.2	16320	16544.1	18548.4	21973.6	13713.2	11577.9
M898T1055	9165.79	15473.8	16942.1	14958.2	19922.7	14651.4	10546.1	32366.5	24028.4	19964.1	24386.9	16057.4	10597.2	20718.4	21398.2	22870	31075.1	14369.4	18637.5	14856.5	30866.7	29392.4	16097.8	20822.2
M900T1057	8854.98	15899	16027	10433.4	12348.3	10062	6973.38	15489.1	9460.36	13327.4	9705.4	8972.07	8007.72	11934	12815.9	14852.9	13671.4	12552.4	13927.1	9010.49	12344	13737.2	10949.9	8511.35
M906T235	164867	88807.4	90360.5	73953.6	82924.1	100990	88913.7	109072	94218.2	82583.5	108627	248424	96927.8	82355	87912.4	82374	96452.6	66674.1	92090.7	76556.3	80448	82724.8	90143.9	112866
M907T235	89755	55240	50906.4	39666.1	44980	59957.7	50882	66017.3	57729.1	49136.2	56976.2	134644	54987.4	46043.9	49559.5	42532.2	59802.9	37563.8	55112.5	42483.7	46745.8	52093.1	50947.5	61485.5
M909T591	28981.9	32144.5	53367.4	36784.6	33841.7	55960.4	25468.8	37191.3	52941.2	80064.6	64874.1	54345.5	42943.6	57725.4	33470.2	20669.6	53173.5	24268.7	24862.7	18401.8	33136.3	31450.2	45666.3	51941.9
M909T644	12592.4	13160.9	22087.2	66623.4	21309.4	29474.8	23525.7	47265.1	23698.8	87091.9	27601.8	35668.2	29792.7	22122.8	43559.2	10011.4	53328.7	22168.6	24219.9	25310	35708.9	37131	29185.1	24790.5
M910T642	7293.26	8757.3	11402.8	25554.4	11527.4	15994.2	13367.6	58385.7	14006.8	47472.9	13961.1	21345	15586.9	13876.4	24427.9	5293.31	23275.6	10557.3	13004.4	13410.7	18812.2	18727.7	15022.4	14210.4
M910T591	15097.3	16820.9	31425.2	23600.2	18767.6	29829.9	15025.8	20288.4	27436.7	44497.8	35441.4	29915.6	19324.4	31739.4	17491.4	13506.7	24544.3	16820	13493.5	13582.1	19152.6	19920.1	20709.9	26039.2
M911T591	13358.7	14352	31417.3	19270.9	14777.3	27652.5	13648.9	18605.9	21963.5	38888.1	31445.5	27632.6	18074.6	27452.2	15902.2	10180.5	23989.9	16092.3	13872.2	11288.8	15889.3	20737	22289.3	24385.4
M912T591	4931.27	5217.96	12158.1	9417.51	7697.7	15786.1	7406	8885.54	12611.1	17271.5	14326.3	12131.1	9112.64	13901.3	8706.85	4285.24	9735.14	5820.75	5437.38	5921.78	5966.31	7021.81	11190.4	10671.9
M915T1111	8795.24	10994	13230.4	9515.68	20037.1	11601.3	12634.3	16378.8	16259	25035.7	16854.2	10753	8792.2	16594.8	13247	9531.61	21035.7	14953.3	14124.1	8092.32	23623.5	16290.9	14760	12184.3
M919T591	6682.34	7574.75	14303.7	9680.07	10971.2	15876	6386.58	8868.53	11963.9	22135.5	13241.5	16375.5	10423.7	13026.3	6807.09	4446.19	12212.3	8267.48	4769.87	5893.02	9613.26	8924.34	7746.96	12359.5
M927T1057	12340.2	20594.3	24322.6	22525.9	23141.2	16390.8	16476.7	26682.1	22253.1	27106.1	25077.6	13315.3	15775.6	25348.5	28121	19470.8	27683.4	23081.1	24981.4	14674.2	20261.7	22171.1	21864.2	19833.8
M928T235	404026	246039	227836	204335	225783	288723	236451	275198	234919	234033	275723	540835	260611	235661	244504	228107	273952	187165	254238	232315	215055	242188	255776	287635
M929T235	223111	133420	139140	110296	125481	155221	139324	150503	135743	132004	153181	306252	146357	131097	137088	131204	144879	104178	142088	123206	124991	134270	144620	163161
M930T234	70232.3	44358.2	41301	36258.5	39975.2	48237.3	40819.8	49488.5	43600.4	40402.8	47965	93311.9	46324.6	40647.7	43671	40064.4	46809.9	31607	40633	40285.4	42261.8	42506.5	47645.9	48795.2
M955T1056	11659.2	17481.9	25405.6	21683.4	20161.6	21412.4	19486.1	22371.5	22177.7	26573.8	22770.8	14225.2	14474.1	25036.7	28376	28545.7	20461.2	20700.9	23562	11635.2	17663.7	24297.8	19464.3	19274.4
M956T1056	9085.8	11435.1	21134.4	15545	15436.9	14322.1	14007.6	14629.3	19256.5	18304.9	16816.3	10317.7	11256.2	16290.3	21285.2	16950.2	16917.4	14887.3	19022.5	10091.4	12025.5	18104.3	12280	13284.5
M967T591	8608.03	8771.91	16468.8	14060.4	9329.84	17171.2	8429.3	11939.5	14892.8	22178.1	18108.3	14177	12253.5	16586.2	10891.4	5529.74	12746.4	10460	7868.21	7227.21	8457.71	11375	14679.4	12968.3
M983T1055	13330.3	17386.1	37724.4	22258.7	28460	21353.3	23023.5	22284.5	31630.3	25160	17767.9	13800.4	16684.1	22690.8	24970.2	30816.1	23864.9	16319	22711.9	9038.27	12513.1	25107.7	21751.6	21692.1
M983T995	25408.1	44194.3	27926.4	12512.3	38253.3	27794.6	19730.2	77069.9	52788.9	42083.1	35724	37336.4	8795.11	27812.2	32555.6	25257.7	85225.2	40917.2	36663.7	13899.7	51014.5	35260.9	40881.8	26563.3
M984T1055	9030.5	14226.9	23743.1	14930.9	18420.7	14960.3	16519.6	14001.4	17490.9	18559.5	13538.5	7576.48	12460.7	13399	17129	22211.7	18558.6	11612	17550	6827.39	9758.11	16577.4	12663.7	16765.1
M984T995	12108.1	27606.4	17908.2	7680.51	18949	16796.2	9772.18	46436.2	29946.9	25627	19528.9	17657.7	5049.02	16071.7	18826.7	15059.5	47868.8	22639.2	21157.5	7883.68	30136.3	20617.3	23329.2	14203
M1014T989	18332.5	21891	26775.3	18889.4	24466.5	21745.5	34704.9	30952.3	29333.5	24390.7	31742	23133.6	22641.8	37143.4	31326	28882.1	35535.9	22164.4	26033	40581	37920.5	32422.5	26842	19997.9
M1015T989	13124.1	17152.5	15338.3	14469.9	18368.1	16000.9	21879.2	19302.7	16870.1	18440.8	22634.9	17193.9	15753.9	23489.7	20378.4	20004.9	25115.4	16076.1	15146.4	23582.8	23979.3	20854.7	16991.2	12787.6
M1025T1182	4498.79	4908.24	15837	2946.06	8600.33	13224.4	7803.79	6031.24	19744.4	8378.24	6221.55	2448.7	3447.97	6302.04	11448.1	31038.2	5512.99	7139.35	3418.56	28728.6	12966.5	13559.1	11929.7	7190.26
M1080T1055	16156.8	37125.4	48132.9	32646.1	45701.6	39198.2	27535.5	83807	63167.7	89650.8	59307.2	35100.1	11018.5	48887.9	67418.5	25612.3	88930.3	70411.4	43374	21423.8	68992.5	70581	51686.3	34881.9
M1099T1055	14302.8	35141.4	42613.3	29442.9	37644.1	32183	25155.1	69412.6	49674.6	78139.5	53424.7	24964.6	8628.45	54226.8	59952.8	19761.9	74746.8	45255.9	39618.6	17289.2	57613.1	52250.7	38396.9	30486.5
M1101T1055	5070.36	12298.2	16111.9	9349.3	14385.6	12158.1	9882.42	25846.2	16572.4	26394.2	18129.3	9704.75	3032.61	20307.8	22029	6080.89	28065.7	18037.6	15747.4	5402.47	20941.3	15775.5	14108.3	10571.1
M1228T1112	342.6	1700.16	13806.2	739.454	8951.16	12124.8	3803.28	5049.96	9730.72	5013.42	2611.02	725.132	937.863	3071.9	4837.47	28785.9	2907.75	4529.06	2312.66	13386.4	9183.94	7180.18	5929.78	5042.19

## Sheet: Negative_ionisation_mode
Label	MT	MT	MT	MT	MT	non-MT	non-MT	non-MT	non-MT	non-MT	non-MT	non-MT	non-MT	non-MT	non-MT	non-MT	non-MT	non-MT	non-MT	QC	QC	QC	QC
	T1	T2	T3	T4	T5	C1	C10	C11	C12	C13	C15	C2	C3	C4	C5	C6	C7	C8	C9	QC1	QC2	QC3	QC4
M315T652	324988	11254.2	94360.7	81558.6	44632.6	50344.1	22304.2	26757.3	18123.4	184842	42978	66320	26581.4	58226.5	49408	19632	51922.6	77301.9	633323	141642	89708.4	78644.4	88375.6
M329T311	254040	9427.59	101879	41987.2	128818	96958.2	45482.5	69434.3	31927.9	242244	91725.7	131734	11463.2	74565.6	124458	12152.5	228659	117861	147833	102513	83880.8	132590	150717
M337T800	39296.1	16472.9	19316.3	17857	21704	29757	31941.6	32773.9	20800.6	44674.5	57360.9	22495.2	4333.59	21346.3	14177	11564.3	15736.4	21281	5980.03	13508.7	16268.1	23526.7	23804.2
M365T502	26641.6	16443	63813.5	16086.4	19781	15221.7	10552.4	84267.2	31181.4	105887	18270.4	25228.8	6401.84	12458.2	21043.7	9288.64	36951.1	13926.5	10913	17887.3	22023.4	24873.8	33673.3
M367T482	119880	59552.1	263049	172659	459489	60692.4	44301.8	305458	91681.5	1.05511e+06	123552	114970	91624.9	74369.4	267769	35971.4	419479	84193.6	19648.2	157083	175473	229280	240981
M403T482	19357	12636	28614.1	12736.5	45916	13493.1	8125.14	37993.9	15906.5	83218	23602.9	8949.43	17221.5	9109.67	30297.1	6116.09	43989	13067.1	5497.31	20505.7	21678.2	23206.3	32437.9
M421T563	323119	221042	208348	321253	236158	328214	205880	310448	347295	324927	420294	193966	235185	178419	180416	197172	245034	245777	191006	223142	212094	310069	323861
M422T563	73046.6	44296.5	46481.9	82060.2	54993.4	72771.6	45294	72341.8	83555.3	74296	93339.8	42610.6	55434.8	37106.4	39097.9	46295.5	50259.9	52693	41979.8	55061.1	55417.1	72227	67162.4
M423T563	130206	79572.2	70834.3	110727	89555.3	119166	70955.4	115524	117518	118604	145772	75840.3	93585.7	64570.8	68578.6	70637.5	81368.6	89022.1	70903	84970	84989.7	110298	116317
M432T564	27452.9	18809	12670	30186.1	21648.4	20611.5	11814.7	22614.1	26931.1	21144.5	32536.1	12533.8	13675.7	11912.2	10259.5	12355.1	17557.1	15813.6	12815.4	15431.5	12056.6	19432	16926.7
M449T617	454372	339056	380383	749760	397117	545455	324432	546255	716873	588282	786833	321265	427223	422108	236890	368546	442850	378855	397017	387073	361964	560652	557860
M476T636	729.025	6421.97	14492.1	1533.25	4309.11	50309.4	26861.6	45369.4	175484	66479.5	35048.2	5892.44	29462.2	5565.59	16978	33186.4	10134.9	12978	2778.81	26026.6	20700.2	35218.3	34746.2
M478T701	21595	22463.2	36735.1	9242.95	18030.6	71928.8	48345.2	60108.7	253253	134998	36279.9	21727.4	47831.7	126075	40351.6	84879.2	45856.6	59681.9	5987.13	42894.4	43923.7	65855.3	55896.8
M479T701	11864.4	8710.98	10282.9	5877.86	8598.84	26496.9	11916.7	17797.6	61381.2	38418.8	12583	8361.95	10350	31321.6	12232.5	25580.3	12335.2	17416.8	5304.02	15580	10609.5	15851.7	16457.7
M480T780	27854.1	7929.98	30082.9	7703.62	13855.3	26840.7	47782.5	15254.5	106996	72095.1	21016.2	25457.5	3586.58	15845.8	45513.5	45775.6	17211	23459.2	33171.1	24361.5	25216.2	22861.3	21266.2
M480T683	50811.1	7618.12	64055.7	29503.4	107343	109891	23599	26897.3	71971.9	75980.1	19930.6	45670	4481.14	183748	247384	25584.6	51803.7	60947.6	4823.32	55489.7	45155.9	71993.9	61921.3
M481T376	28154.3	22298.7	8855.23	9177.12	15192.8	11729.3	11403.6	20763.3	22075.6	10121.3	35424.5	13064.3	7069.09	5955.21	7627.86	13640.1	15810.5	15782.9	12756.2	15440.2	10185.7	16006.7	18338.9
M481T683	21242.7	5502.88	16409.4	9087.93	30268	26683.1	12523.3	8895.09	15217.3	24722.2	9958.49	17554.9	2236.97	49511.2	73569.5	9878.87	12004.3	16025.7	5934.88	21957.2	16870.1	19195.9	20594.2
M492T719	20924.3	15739.3	38083.3	12535.7	20275.1	43577.6	25078.4	27647.8	89497.1	99502.3	35388.4	9217.46	34430.6	28888.3	41218.1	55377.4	26337.1	52030	4652.9	30665.6	32092	50996.8	49148.1
M493T719	11543.3	7434.03	15457.8	4139.88	9274.96	13225	9582.77	11546.3	26587.2	31687.5	13453.9	5526.47	874.252	9166.95	13152.1	16101.1	9929.22	11560.9	1818.35	11036.7	9591.73	15932.9	11051.3
M494T802	16179.3	8540.06	27713.9	9361.28	11512.3	21439.1	26137.6	13120.7	50769.4	57930.5	20719.7	10897.3	4599.63	14219.2	36480.8	22255.5	14414	17789.7	11082.1	17351.7	14744.7	25152.9	17629.2
M495T708	67653.2	33366.3	6668.24	10217.8	44250.5	37941.8	8259.37	30572.3	39101.9	10827.4	40504	16091.4	63883.5	37365.8	8484.24	28089.3	28174.3	33994	68362	52679.1	29352.8	38224	44662.4
M501T644	13773	11388.9	33201.1	8596.09	13475.9	45020.6	43232.7	41781.9	310951	47108.3	22206.8	9457.49	27698	8957.08	21226.8	33694.2	14398.9	23034.9	15850.3	31571.2	34500.9	48353.1	28899.6
M504T651	23867.9	7725.17	33256.1	17733.9	73435.8	40052.7	9358.02	19245.3	53977	23207.4	18496.5	8681.83	6762.81	86912	81019.6	11830.2	11658.4	22707.4	15538.4	25636.5	19778.3	31922	24555.7
M506T718	51964.7	14603	58265.9	30051	97276.2	54378.7	16677.7	23577.9	39389	67797.2	14409.2	11479.9	15903	183859	153687	30073	36526.1	50791.2	23242.5	45100.1	45755.4	61669	63469.4
M524T647	13530.9	13418.4	31785.3	7161.62	15417.1	32717.5	24439.1	24192.3	147602	39413.7	18282.4	7482.92	14776.8	10144.8	22116.6	18952.7	16957.9	21182.9	5916.21	18913.8	22374.2	28622.2	29579.6
M526T674	7724.48	6553.14	17152.5	4417.84	6604.84	19477.7	19922.5	14653.5	132267	19380.2	15145.1	5269.46	5759.52	5751.56	11898.6	11484.2	9934.64	9451.18	3612.79	12938.1	12447.2	21918.8	20732.1
M530T683	48689.7	10894.1	90052.2	38886.5	146648	150559	36277.9	31669.8	71669.3	107031	25802.6	69686.4	17950.3	266709	345992	34815.4	59335.4	66594.7	47107.8	85598.1	65195.9	106895	98031.2
M531T683	18928.2	3082.12	28574.5	9849.16	43063.5	49835.1	11228.7	9303.52	24973	33012.1	13760.1	21949	3724.57	84278.5	101118	11649.2	18276.1	18573.6	14713.1	25014.7	26076.7	24504.6	26016.4
M532T683	15359.9	6047.01	34233.3	15049.6	54865.3	64309.2	12605.9	13171.7	30529.8	39582	12706	28640.3	2688.32	104678	143744	15002.4	26854.2	24990	23300	30981.3	26076.7	31358	31167
M542T746	14275.7	9492.08	14958.2	7932.54	12760.2	12554.8	14673.8	15738.2	60286.1	26682.1	17153.7	6641.97	14103.2	9191.78	26337.9	14794.9	11290.1	12074.4	8799.49	14992.7	13578.8	18085.2	18815
M554T650	8343.59	7959.54	42859.7	12432.1	82275.9	33120.8	8782.14	15648.6	76582.5	29108.1	13429.9	8778.1	6762.48	161361	141451	11345.1	13733.4	17523.7	29562.5	41328.2	30448.1	52915.7	40063.3
M555T650	5631.61	5920.7	18300	8046.74	32483.2	9686.78	4784.27	7797.15	29060.8	10272.7	8213.56	5462.67	4480.33	56344.1	43187.8	7149.32	7877.91	10683.3	18931.2	15170.8	13912.1	22033	17019.2
M556T717	13157.9	9653.96	64466.2	20179.1	115184	79349.4	12940.1	15187.9	67954	60332.6	13096.9	24917.2	9769.95	325105	253338	33528.2	39817.3	37080	39619.5	62160.2	55992.3	84849.1	68350.8
M557T716	14887	9067.97	19286.5	13306.8	59040.8	25353.5	9164.4	9027.6	20918.9	16068.1	12553.3	14960.1	4300.04	112910	88239.3	10857.7	14332.9	11265.6	14846.7	21058.8	25543	25519.3	29032.2
M558T802	19155.2	10893.6	28685.8	15893.4	61329.6	111268	32282.6	19809.3	32091.5	66769.8	18884.6	42595	15169.5	97700.4	142895	22848.4	30321.5	32636	17801.3	45955.5	30827.3	45995.6	32596.8
M560T802	15003.6	8272.89	10769.8	11661.6	26315	46765.5	11311.7	11826.6	16569.9	31575.1	15910.5	17959.9	4526.89	40999.2	59660	12203.5	11729.8	16823	8663.53	17395.1	14983.4	18052.1	18579.6
M580T957	11379.5	14802.4	15526	17817.5	13782.9	14287.7	10114.9	17276.9	21393.4	19164.9	18418.8	14316.7	4654.12	9434.35	6224.9	10899.7	9613.38	14130.5	7678.44	15163.8	13752.5	15101.8	16283.9
M583T928	57979.5	84444.9	191883	28090.9	77670.3	61327.8	68248.7	318335	159354	294257	63561.1	32811.9	25242.9	26900.4	20867.4	12107.6	96116.7	25863.2	13052.4	69273.5	81622.4	83824.8	86769.5
M585T921	122955	160418	734833	101820	622430	167683	278535	686112	423107	1.72508e+06	193394	170636	339825	163516	339591	47060.7	483474	65242.9	35673.4	362036	387533	308982	326581
M586T922	53112.2	60336.1	273925	42738	247445	64988.5	104429	253042	158430	680839	74109.7	66144.3	129588	74328	138920	19254.5	178670	27033.7	2306.52	135451	158438	119536	128327
M587T921	18677.5	16210.4	71425.3	12211.9	57358.3	19760.2	27477.4	65346.8	40459.6	157835	19842.5	16954.2	4286.64	17428.1	33606.4	6763.98	45625.9	7660.75	2499.42	35479.7	38113.8	29274.7	36152.3
M593T534	344574	270242	165606	283155	193659	177759	164365	295775	230141	142340	482172	179520	170793	102427	113242	189813	189040	204184	157541	252031	170780	237620	240758
M594T535	115556	100070	45904.5	94636.6	73620.6	65535.5	51142.2	105085	72352.4	43780	159948	61050.3	53234.6	26627	47133.6	66601.8	65609	67409.3	50430.7	93469.4	51909.6	87373.8	80404.5
M611T780	950230	675410	396220	690808	405909	463479	449176	249427	535476	348532	1.23017e+06	609071	330500	289837	323204	287319	423978	445664	361232	312554	258394	291063	280942
M612T780	323170	224882	143064	243973	144009	161405	150748	90443.6	179699	127457	415794	220899	107041	95479.8	111541	95189.5	162359	155043	121878	109743	98043.9	103458	99424.4
M613T780	387864	278159	159392	279647	170315	181091	180206	110516	212767	145938	492224	245982	132182	129889	139558	116881	170774	179555	146441	131106	110571	121923	112940
M614T780	122073	83652.5	54938.9	95467.6	52946.7	63011.5	56741.7	29010.1	68930.4	47544.9	162631	79450.5	41545.8	40972.8	39336	41552.2	62548.5	62850.5	46112.5	46645.5	35910.4	42091.5	40910.3
M615T780	35901.6	22740.6	15742.8	29843	17416.8	19991.7	19405.3	10787.5	18259.2	16272.2	41088.9	21371.5	1183.69	10956.7	13214	10004	18204.2	17880.7	3507.82	13407.5	11350.6	13898.3	14350.2
M621T780	263999	153955	87845.9	203702	76395.9	81099.5	102484	39617.5	105712	76847	459571	126142	69462.1	51373	70500.9	48123.2	79561.6	84578.5	66839.1	69027.7	48161.6	54086.3	42543.2
M621T921	127378	147047	459885	92295.9	534053	167536	213915	607794	377488	1.21045e+06	184567	111311	269960	122678	253489	37782	416989	67061.1	31702.1	264557	283286	287073	297896
M622T780	92086.3	60158.2	32764.3	68678.9	28998	29411.8	34500.7	15871	44919.5	27711.5	165392	46640.1	25272.9	21143.1	22769.4	21360.6	30849.7	29773.1	28398.1	24513.1	17103	19364	24667.6
M622T922	56439.2	52571.3	184580	39889.9	221136	64705.9	79775.1	238654	148348	464076	74950.5	49511.1	106279	47944.4	98670	14470.2	174592	19832.3	13989.1	109172	108153	115915	114425
M623T921	54770.1	62370.9	193284	41843.2	265774	104518	88083.3	263260	156829	482035	91489.6	47818.3	107101	49980.5	101078	13862.3	176922	30825.3	13391.3	119343	113540	125842	136685
M624T921	18449.7	19321.7	68301.8	14154.7	81947.1	37764.4	34106.3	88609.4	58758.3	177445	28868.1	15996	36161.6	15899.2	34330.6	5391.99	64315.6	12157	9491.32	43551.6	40884	43144.8	52521.5
M648T922	20040.2	22551.2	35839.8	15787.3	67615.4	21682.2	27589.7	85189.4	42241.7	83840.1	25097.2	16805.3	31643.3	16879.6	34198.1	7562.28	56147.3	12328	7578.08	36535.6	32977.8	43767.2	44251.3
M649T921	14554.9	12552.4	14049.7	8425.66	25312.9	9756.47	8572.9	33294.5	17891.8	33481.9	14719.4	6762.92	9095.39	7359.37	10789.8	3478.99	27593.9	7014.52	5005.03	12789.3	12787.6	17078.9	17752.4
M673T562	38064.6	32730.8	17051.7	24323.2	32123.2	23890.5	19040.3	33051.9	24949.9	18422.9	49919	28512.5	18484.8	14741.7	15485.8	28701.7	31578.7	22847.7	13085.3	22738.9	18997	34532.6	23775.6
M714T182	9.27954e+06	7.1191e+06	4.83996e+06	4.20063e+06	7.79807e+06	8.08765e+06	5.26284e+06	9.49245e+06	6.98773e+06	4.67246e+06	1.18058e+07	4.80725e+06	4.8939e+06	4.69908e+06	4.80258e+06	5.1576e+06	7.00574e+06	7.72482e+06	4.98085e+06	6.05276e+06	5.38619e+06	8.13645e+06	8.30194e+06
M715T182	4.57137e+06	3.39882e+06	2.17439e+06	1.92942e+06	3.67464e+06	3.8317e+06	2.38824e+06	4.59224e+06	3.3641e+06	2.14468e+06	6.00703e+06	2.20809e+06	2.23079e+06	2.132e+06	2.16173e+06	2.36936e+06	3.30163e+06	3.6361e+06	2.24846e+06	2.80302e+06	2.48383e+06	3.91167e+06	3.99346e+06
M716T181	4.51845e+06	3.27305e+06	2.15641e+06	1.92047e+06	3.66594e+06	3.69625e+06	2.33327e+06	4.4583e+06	3.2917e+06	1.99781e+06	5.83492e+06	2.15498e+06	2.18239e+06	2.05895e+06	2.10305e+06	2.25727e+06	3.25477e+06	3.60595e+06	2.19372e+06	2.84365e+06	2.47945e+06	3.84773e+06	3.8715e+06
M717T181	1.80666e+06	1.29003e+06	837111	733771	1.43072e+06	1.44598e+06	894420	1.72527e+06	1.29684e+06	765625	2.36032e+06	805465	852445	774334	801614	889828	1.25467e+06	1.43135e+06	847003	1.08385e+06	925344	1.51954e+06	1.50966e+06
M718T181	477173	344454	205950	204158	371292	379732	239701	456345	349432	209076	631468	219117	224511	198251	210714	241558	336368	370076	220547	286725	244231	398413	416683
M719T181	136110	96305.9	64685.1	59863.4	103956	121340	70095.8	131675	102940	61043.4	192251	63074.4	66913.5	60061.5	55429.4	64698.7	101937	111550	69119	82902.4	77798.7	121355	127094
M735T558	54541	2739.59	54823.4	926.206	31931.3	20563.8	12703.8	3062.39	6165.39	34088.3	7533.16	16994	10403.2	43146.9	137462	2476.25	14699	16328.2	58405.9	39142.4	28700.8	32343.2	32732.9
M742T181	69556	49804.8	38601.7	39164.6	54030.7	60811.2	46548.1	60932.2	53378.4	39689.4	100309	45197.4	41350.4	38015	39984.1	41796.1	49534.3	53261.7	42589.2	49351.4	53813	66029.5	60034.1
M785T685	102266	77700.7	54857.8	67860	47359.8	49944.3	45881.4	72921	58749.4	40617	102680	71692.7	31187.9	50349.1	33503.2	71956.6	47600.1	49585.1	58944.1	62181.2	69117.2	55473.1	48772.9
M786T685	43575.4	39092.6	18860.4	36131	27588	32525.8	20105.6	37671.8	33445.9	21432.1	50638.5	37223.3	22380	19990.4	18367.4	29708.3	37655.8	29439.4	27617.3	28259.7	22517.5	26472.9	25359.5
M944T228	219728	156788	94077.7	81355.4	157676	184389	86663.7	205543	171243	79671.8	282512	99425.2	88438.5	87641.6	82690.1	95190.2	149688	154065	76275.8	105853	101142	177026	172493
M1187T780	492494	334502	160061	311596	192167	203910	189834	105868	247986	142105	656566	249354	119192	111932	128503	99020.7	188809	205177	138291	120938	94290.3	125029	126010
M1188T780	337459	220890	108891	208780	120985	134324	120680	73090.4	174210	99630	439139	161008	77982.5	78494.4	84144.8	68265.6	135192	144562	96480.8	83716.7	63453.8	89056.7	77597.7
M1189T780	305288	198153	94297.1	180159	108349	122182	108277	63089.4	151143	89055	376551	139275	70818.1	66468.2	80071.1	56175.9	115240	122107	81104.1	71315.8	52249.5	78325	77139.4
M1190T780	155108	103349	51064.1	98290.9	57814.7	67265.6	60222.5	35692.1	79567.8	45788.5	201335	70721.5	39626.9	36736.6	38575.8	34266.6	63404.4	68283.6	43954.2	40977.9	29083	45798.5	40909.8
M1191T780	67183.5	41301.6	21230.7	41266.8	26047	31227	24905.9	16273.5	34393.8	17867.5	81379.2	33177.7	15322.7	18177	14200.1	15337	24515.3	28196.6	17630.9	16297.6	15524.7	21920.5	16934.4
