# Supplementary material for: Malignant Transformed and Non-Transformed Oral Leukoplakias Are Metabolically Different
Source: Int J Mol Sci. 2025 Feb 20;26(5):1802. doi: 10.3390/ijms26051802 (PMC11898866; doi:10.3390/ijms26051802)
Supplement: Supplementary file 1 [file ijms-26-01802-s001.zip › SupplementaryMaterial_S5.xlsx]

## Sheet: Positive search
HMDB
15 ppm max error
M+H, M+Na, M+NH4, 2M+H, M+2H
Molecular feature	query_mass	compound_id	compound_name	formula	monoisotopic_mass	adduct	adduct_m/z	Error (ppm)	Description	Physiological effect
M275T1120	275.266	HMDB0255129	N-Dodecylsarcosinate	C15H31NO2	257.235	M+NH4	275.269	13	Belongs to the class of organic compound known as alpha amino acid.	N/A
M280T548	280.259	HMDB0029982	Epomusenin A	C37H66O3	558.501	M+2H	280.258	4	Belongs to the class of organic compound known as annonaceous acetogenin.	N/A
M280T548	280.259	HMDB0029983	Epomusenin B	C37H66O3	558.501	M+2H	280.258	4	Belongs to the class of organic compound known as annonaceous acetogenin.	N/A
M325T444	325.299	HMDB0000610	CE(18:2) - Cholesteryl linoleic acid	C45H76O2	648.585	M+2H	325.3	2	Cholesteryl ester	Breast, testicular, colorectal and prostate cancer
M376T671	376.365	HMDB0094572	DG(i-24:0/i-21:0/0:0)	C48H94O5	750.71	M+2H	376.362	7	Belongs to the family of diacylglycerols.	N/A
M420T775	420.391	HMDB0250559	Saracodine	C26H46N2O	402.361	M+NH4	420.395	10	Azasteroids and derivatives	N/A
M420T775	420.391	HMDB0250688	Cyclovirobuxine D	C26H46N2O	402.361	M+NH4	420.395	10	Belongs to the class of organic compounds known as triterpenoids.	N/A
M480T704	480.306	HMDB0011505	LysoPE(18:1/0:0)	C23H46NO7P	479.301	M+H	480.308	5	Lysophospholipid	Its related protein, Ectonucleotide pyrophosphatase/phosphodiesterase family member 2, was reported to be associated with several motility-related processes such as angiogenesis and neurite outgrowth. Acts as an angiogenic factor by stimulating migration of smooth muscle cells and microtubule formation. Stimulates migration of melanoma cells, probably via a pertussis toxin-sensitive G protein. Ma…
M502T704	502.29	HMDB0011505	LysoPE(18:1/0:0)	C23H46NO7P	479.301	M+Na	502.29	1	Lysophospholipid	Its related protein, Ectonucleotide pyrophosphatase/phosphodiesterase family member 2, was reported to be associated with several motility-related processes such as angiogenesis and neurite outgrowth. Acts as an angiogenic factor by stimulating migration of smooth muscle cells and microtubule formation. Stimulates migration of melanoma cells, probably via a pertussis toxin-sensitive G protein. Ma…
M669T1120	668.613	HMDB0056068	DG(38:1)	C41H78O5	650.585	M+NH4	668.619	9	Diacylglycerol	Insulin resistance (PMID: 26273583)
M736T989	735.558	HMDB0300145	DG(42:5)	C45H76O6	712.564	M+Na	735.553	6	Diacylglycerol	N/A
M736T989	735.558	HMDB0290244	CE(22:5-O)	C49H76O3	712.579	M+Na	735.569	14	Cholesteryl esters	Breast cancer (PMID: 30906624); Colorectal cancer (PMID: 30906624);Prostate cancer (PMID: 30906624); Testicular cancer (PMID: 30906624)
M736T989	735.558	HMDB0290242	CE(22:6-OH)	C49H76O3	712.579	M+Na	735.569	14	Cholesteryl esters	Breast cancer (PMID: 30906624); Colorectal cancer (PMID: 30906624);Prostate cancer (PMID: 30906624); Testicular cancer (PMID: 30906624)
M736T989	735.558	HMDB0113139	PE-NMe(33:1)	C39H76NO8P	717.531	M+NH4	735.565	9	Glycerophospholipid	N/A
M736T989	735.558	HMDB0009250	PE(34:1)	C39H76NO8P	717.531	M+NH4	735.565	9	Glycerophospholipid	Diabetes mellitus type 2 (PMID: 30402908); Non-alcoholic fatty liver disease (PMID: 26811286); Parkinson's disease (PMID: 26811286); Alzheimer's Disease (PMID: 26811286).
M736T989	735.558	HMDB0008000	PC(31:1)	C39H76NO8P	717.531	M+NH4	735.565	9	Glycerophospholipid	Breast cancer (PMID: 9468591); Cervical cancer (PMID: 26566624); Ulcerative colitis (PMID: 33440385); Atherosclerosis (PMID: 21475195).
M736T989	735.558	HMDB0013331	3, 5-Tetradecadiencarnitine	C21H37NO4	367.272	2M+H	735.552	8	Acylcarnitine	Insulin resistance [PubMed:19073774 ] and cardiovascular disorders [PubMed:16902246 ]

## Sheet: Negative search
HMDB
15 ppm max error
M-H, M+Cl, M-H+HCOONa, 2M-H, M-2H
Molecular feature	query_mass	compound_id	compound_name	formula	monoisotopic_mass	adduct	adduct_m/z	Error(ppm)	Description	Physiological effect
M476T636	476.288	HMDB0277714	PI(42:6-OH)	C51H87O14P	954.583	M-2H	476.284	9	Oxidized phosphatidylinositol	Breast cancer (PMID: 32276377); Colorectal cancer (PMID: 32276377); Stomach cancer (PMID: 32276377); Alzheimer's Disease (PMID: 30906529); Seizure (PMID: 30906529); Parkinson's disease (PMID: 30906529); Diabetes mellitus (PMID: 23086413); Cardiovascular disease (PMID: 23086412).
M476T636	476.288	HMDB0277694	PI(42:5-O)	C51H87O14P	954.583	M-2H	476.284	9	Oxidized phosphatidylinositol	Breast cancer (PMID: 32276377); Colorectal cancer (PMID: 32276377); Stomach cancer (PMID: 32276377); Alzheimer's Disease (PMID: 30906529); Seizure (PMID: 30906529); Parkinson's disease (PMID: 30906529); Diabetes mellitus (PMID: 23086413); Cardiovascular disease (PMID: 23086412).
M476T636	476.288	HMDB0275985	PGP(42:1)	C48H92O14P2	954.596	M-2H	476.291	5	Oxidized phosphoglycerophosphate	N/A
M476T636	478.313	HMDB0242441	Deoxycholylserine	C27H45NO6	479.325	M-H	478.317	10	Belongs to a class of molecules known as bile acid-amino acid conjugates.	N/A
M478T701	478.313	HMDB0242409	Chenodeoxycholylserine	C27H45NO6	479.325	M-H	478.317	10	Belongs to a class of molecules known as bile acid-amino acid conjugates.	N/A
M478T701	478.313	HMDB0242370	Cholylalanine	C27H45NO6	479.325	M-H	478.317	10	Belongs to a class of molecules known as bile acid-amino acid conjugates.	N/A
M479T701	479.314	HMDB0241941	N-Stearoyl Glutamine	C23H44N2O4	412.33	M-H+HCOONa	479.31	7	Belongs to the class of compounds known as N-acylamides	N/A
M479T701	479.314	HMDB0114761	LysoPA(21:0/0:0)	C24H49O7P	480.322	M-H	479.314	1	Glycerophospholipid	N/A
M479T701	479.314	HMDB0062317	1-heneicosanoyl-glycero-3-phosphate	C24H49O7P	480.322	M-H	479.314	1	Belongs to the class of organic compounds known as 1-acylglycerol-3-phosphates.	N/A
